# Supplementary material for: Two multi-fragment recombination events resulted in the β-lactam-resistant serotype 11A-ST6521 related to Spain9V-ST156 pneumococcal clone spreading in south-western Europe, 2008 to 2016
Source: Euro Surveill. 2020 Apr 23;25(16):1900457. doi: 10.2807/1560-7917.ES.2020.25.16.1900457 (PMC7189650; doi:10.2807/1560-7917.ES.2020.25.16.1900457)
Supplement: Supplementary_Tables [file 19-00457_ARDANUY_Supplementary_Tables.xlsx]

## Sheet: STable_1
"This supplementary material is hosted by Eurosurveillance as supporting information alongside the article “Two multi-fragment recombination events resulted in the β-lactam-resistant serotype 11A-ST6521 related to Spain9V-ST156 pneumococcal clone spreading in south-western Europe, 2008 to 2016” on behalf of the authors who remain responsible for the accuracy and appropriateness of the content. Th…
Supplementary Table 1. Demographic, antibiotic MIC and WGS-derivate metadata.
(a) Underlined and boldface ID indicate previously published strains. (b) SP: Spain, IT; Italy, FR; France, PT; Portugal. (c) Capsular structures are the ones described in Figure 3.
		DEMOGRAPHIC						WGS DATA										MIC AND MOLECULAR RESISTANCE MECHANISM
ID (a)	Accesion Number	Year	Region	Country (b)	Age	Sex	Source	ST	aroE	gdh	gki	recP	spi	xpt	ddl	Lineage	Capsule (c)	PEN	AMOX	CTX	Pbp2x	Pbp1a	Pbp2b	ERY	Acquired Resistance	CHL	TET	Acquired Resistance	SXT	DHFS	DHFR
ES01-CNR-1900	ERR3343676	2011	Andalucía	SP	32	M	Cerebrospinal fluid	838	7	11	10	1	6	8	90	3	VII	2	4	1	NEW1	15	76	≤0,25		≤8	≤1		>2	I100L	S62SSY
ES02-CNR-2427	ERR3343677	2011	Andalucía	SP	50	M	Blood	14589	8	8	10	1	6	8	90	3	VII	2	4	1	NEW1	15	76	≤0,25		≤8	≤1		>2	I100L	S62SSY
ES03-CNR-2901	ERR3343678	2011	Andalucía	SP	50	M	Blood	14589	8	8	10	1	6	8	90	3	VII	2	4	1	NEW1	15	76	≤0,25		≤8	≤1		>2	I100L	S62SSY
ES04-CNR-3379	ERR3343679	2011	Andalucía	SP	72	W	Blood	6521	8	11	10	1	6	8	90	3	VII	2	8	1	NEW1	15	76	≤0,25		≤8	≤1		>2	I100L	S62SSY
ES05-CNR-2939	ERR3343680	2012	Asturias	SP	94	M	Blood	6521	8	11	10	1	6	8	90	3	VII	2	4	1	NEW1	15	76	≤0,25		≤8	≤1		>2	I100L	S62SSY
ES06-CNR-1926	ERR3343681	2011	Islas Canarias	SP	64	M	Blood	6521	8	11	10	1	6	8	90	3	VII	2	4	1	NEW1	15	76	≤0,25		≤8	≤1		>2	I100L	S62SSY
ES07-CNR-1941	ERR3343682	2011	Islas Canarias	SP	57	W	Cerebrospinal fluid	6521	8	11	10	1	6	8	90	3	VII	2	4	1	NEW1	15	76	≤0,25		≤8	≤1		>2	I100L	S62SSY
ES08-CNR-47	ERR3343683	2011	Cantabria	SP	23	M	Blood	6521	8	11	10	1	6	8	90	3	VII	2	4	≤0,5	NEW1	15	76	≤0,25		≤8	≤1		>2	I100L	S62SSY
ES09-CNR-822	ERR3343684	2010	Castilla y León	SP	47	M	Blood	838	7	11	10	1	6	8	90	3	VII	2	8	1	NEW1	15	76	≤0,25		≤8	≤1		>2	I100L	S62SSY
ES10-CNR-387	ERR3343685	2011	Castilla y León	SP	89	M	Blood	838	7	11	10	1	6	8	90	3	VII	2	4	1	NEW1	15	76	≤0,25		≤8	≤1		>2	I100L	S62SSY
ES11-CNR-2153	ERR3343686	2009	Castilla la Mancha	SP	71	W	Blood	6521	8	11	10	1	6	8	90	3	VII	2	8	1	NEW1	15	76	≤0,25		≤8	≤1		>2	I100L	S62SSY
ES12-CNR-478	ERR3343687	2011	Castilla la Mancha	SP	54	W	Cerebrospinal fluid	6521	8	11	10	1	6	8	90	3	VII	2	4	≤0,5	NEW1	15	76	≤0,25		≤8	≤1		>2	I100L	S62SSY
ES13-CNR-2289	ERR3343688	2010	Extremadura	SP	77	M	Blood	838	7	11	10	1	6	8	90	3	VII	2	8	1	NEW1	15	76	≤0,25		≤8	≤1		>2	I100L	S62SSY
ES14-CNR-3823	ERR3343689	2009	Galicia	SP	79	M	Blood	6521	8	11	10	1	6	8	90	3	VII	2	4	1	NEW1	15	76	≤0,25		≤8	≤1		>2	I100L	S62SSY
ES15-CNR-2644	ERR3343690	2010	Galicia	SP	80	M	Blood	838	7	11	10	1	6	8	90	3	VII	4	16	2	NEW1	15	76	≤0,25		≤8	≤1		>2	I100L	S62SSY
ES16-CNR-3281	ERR3343691	2009	Murcia	SP	70	W	Cerebrospinal fluid	6521	8	11	10	1	6	8	90	3	VII	4	16	2	NEW1	15	76	≤0,25		≤8	≤1		>2	I100L	S62SSY
ES17-HGTIP-2F	ERR3343692	2015	Cataluña	SP	67	M	Blood	6521	8	11	10	1	6	8	90	3	VII	2	4	1	NEW1	15	76	≤0,25		≤8	≤1		>2	I100L	S62SSY
ES18-HGTIP-9I	ERR3343693	2016	Cataluña	SP	75	M	Blood	6521	8	11	10	1	6	8	90	3	VII	1	2	≤0,5	NEW1	15	76	≤0,25		≤8	≤1		>2	I100L	S62SSY
ES19-CCSPT-1332952	ERR3343694	2013	Cataluña	SP	85	M	Ascitic Liquid	6521	8	11	10	1	6	8	90	3	VII	2	8	1	NEW1	15	76	≤0,25		≤8	≤1		>2	I100L	S62SSY
ES20-CCSPT-1543202	ERR3343695	2015	Cataluña	SP	58	M	Blood	6521	8	11	10	1	6	8	90	3	VII	2	4	1	NEW1	15	76	≤0,25		≤8	≤1		>2	I100L	S62SSY
ES21-HUB-10781	ERR1202071	2011	Cataluña	SP	71	M	Blood	6521	8	11	10	1	6	8	90	3	VII	4	4	1	NEW1	15	76	≤0,25		≤8	≤1		>2	I100L	S62SSY
ES22-HUB-11316	ERR1202072	2013	Cataluña	SP	28	M	Blood	6521	8	11	10	1	6	8	90	3	VII	2	4	1	NEW1	15	76	≤0,25		≤8	≤1		>2	I100L	S62SSY
ES23-HUB-11939	ERR1202073	2015	Cataluña	SP	73	W	Cerebrospinal fluid	6521	8	11	10	1	6	8	90	3	VII	2	4	1	NEW1	15	76	≤0,25		≤8	≤1		>2	I100L	S62SSY
ES24-HUB-12235	ERR3343696	2015	Cataluña	SP	37	M	Cerebrospinal fluid	6521	8	11	10	1	6	8	90	3	VII	2	4	1	NEW1	15	76	≤0,25		≤8	≤1		>2	I100L	S62SSY
ES25-HUB-12237	ERR1202069	2015	Cataluña	SP	43	M	Blood	838	7	11	10	1	6	8	90	3	VII	4	4	≤0,5	NEW1	15	76	≤0,25		≤8	≤1		>2	I100L	S62SSY
ES26-HUB-12254	ERR1202068	2015	Cataluña	SP	67	M	Blood	838	7	11	10	1	6	8	90	3	VII	4	4	1	NEW1	15	76	≤0,25		≤8	≤1		>2	I100L	S62SSY
ES27-HUB-12331	ERR3343697	2016	Cataluña	SP	58	W	Bronchoalveolar lavage	6521	8	11	10	1	6	8	90	3	VII	4	4	≤0,5	NEW1	15	76	≤0,25		≤8	≤1		>2	I100L	S62SSY
ES28-HUB-12585	ERR3343698	2016	Cataluña	SP	67	M	Cornial scraping	6521	8	11	10	1	6	8	90	3	VII	2	4	1	NEW1	15	76	≤0,25		≤8	≤1		>2	I100L	S62SSY
ES29-HVH-735560	ERR3343699	2016	Cataluña	SP	70	W	Blood	838	7	11	10	1	6	8	90	3	VII	1	4	≤0,5	NEW1	15	76	≤0,25		≤8	≤1		>2	I100L	S62SSY
ES30-HGUGM-4839	ERR3343700	2009	Madrid	SP	63	M	Blood	838	7	11	10	1	6	8	90	3	VII	2	8	1	NEW1	15	76	≤0,25		≤8	≤1		>2	I100L	S62SSY
ES31-HGUGM-3266	ERR3343701	2012	Madrid	SP	77	W	Blood	6521	8	11	10	1	6	8	90	3	VII	1	4	1	NEW1	15	76	≤0,25		≤8	≤1		>2	I100L	S62SSY
ES32-HGUGM-2413	ERR3343702	2013	Madrid	SP	67	M	Blood	14590	8	11	673	1	437	8	90	3	VII	2	4	1	NEW1	15	76	≤0,25		≤8	≤1		>2	I100L	S62SSY
ES33-HGUGM-2414	ERR3343703	2013	Madrid	SP	54	M	Ascitic Liquid	6521	8	11	10	1	6	8	90	3	VII	2	4	1	NEW1	15	76	16	mef(E)	≤8	≤1		>2	I100L	S62SSY
ES34-HGUGM-3089	ERR3343704	2013	Madrid	SP	79	W	Blood	6521	8	11	10	1	6	8	90	3	VII	1	2	≤0,5	NEW1	15	76	4		≤8	≤1		>2	I100L	S62SSY
ES35-HGUGM-3668015	ERR3343705	2015	Madrid	SP	70	W	Blood	6521	8	11	10	1	6	8	90	3	VII	4	4	1	NEW1	15	76	≤0,25		≤8	≤1		>2	I100L	S62SSY
ES36-HGUGM-4427015	ERR3343706	2015	Madrid	SP	56	M	Blood	838	7	11	10	1	6	8	90	3	VII	4	4	≤0,5	NEW1	15	76	≤0,25		≤8	≤1		>2	I100L	S62SSY
ES37-HGUGM-2012016	ERR3343707	2016	Madrid	SP	45	M	Cerebrospinal fluid	6521	8	11	10	1	6	8	90	3	VII	2	4	≤0,5	NEW1	15	76	≤0,25		≤8	≤1		>2	I100L	S62SSY
FR01-CNR-50815	ERR3343708	2015	Aquitaine	FR	64	W	Blood	6521	8	11	10	1	6	8	90	3	VII	2	4	≤0,5	NEW1	15	76	≤0,25		≤8	≤1		>2	I100L	S62SSY
FR02-CNR-51093	ERR3343709	2015	Bretagne	FR	66	M	Cerebrospinal fluid	6521	8	11	10	1	6	8	90	3	VII	1	4	≤0,5	NEW1	15	76	≤0,25		≤8	≤1		>2	I100L	S62SSY
FR03-CNR-56131	ERR3343710	2016	Bretagne	FR	63	M	Blood	838	7	11	10	1	6	8	90	3	VII	1	4	≤0,5	NEW1	15	76	≤0,25		≤8	≤1		>2	I100L	S62SSY
FR04-CNR-56135	ERR3343711	2016	Bretagne	FR	63	M	Blood	166	7	11	10	1	6	1	1	2	IV	1	1	≤0,5	18	15	12	>16	erm(B)	≤8	>2	tet(M)	>2	I100L	S62SYSY
FR05-CNR-48882	ERR3343712	2014	Centre	FR	81	W	Pleural fluid	6521	8	11	10	1	6	8	90	3	VII	1	4	≤0,5	NEW1	15	76	≤0,25		≤8	≤1		>2	I100L	S62SSY
FR06-CNR-51165	ERR3343713	2015	Centre	FR	88	M	Cerebrospinal fluid	6521	8	11	10	1	6	8	90	3	VII	1	2	≤0,5	NEW1	15	76	≤0,25		≤8	≤1		>2	I100L	S62SSY
FR07-CNR-51172	ERR3343714	2015	Centre	FR	49	M	Blood	6521	8	11	10	1	6	8	90	3	VII	1	2	1	NEW1	15	76	≤0,25		≤8	≤1		>2	-	S62SSY
FR08-CNR-52741	ERR3343715	2015	Centre	FR	56	M	Blood	6521	8	11	10	1	6	8	90	3	VII	1	4	≤0,5	NEW1	15	76	≤0,25		≤8	≤1		>2	I100L	S62SSY
FR09-CNR-54106	ERR3343716	2016	Centre	FR	77	W	Cerebrospinal fluid	6521	8	11	10	1	6	8	90	3	VIII	2	4	≤0,5	NEW1	NEW1	76	≤0,25		≤8	≤1		>2	I100L	S62SSY
FR10-CNR-54142	ERR3343717	2016	Centre	FR	61	M	Blood	6521	8	11	10	1	6	8	90	3	VII	2	4	≤0,5	NEW1	15	76	≤0,25		≤8	≤1		>2	I100L	S62SSY
FR11-CNR-51469	ERR3343718	2015	Île de France	FR	59	M	Cerebrospinal fluid	6521	8	11	10	1	6	8	90	3	VII	1	2	≤0,5	NEW1	15	76	≤0,25		≤8	≤1		>2	I100L	S62SSY
FR12-CNR-52443	ERR3343719	2015	Nord	FR	84	W	Blood	838	7	11	10	1	6	8	90	3	VII	1	4	≤0,5	NEW1	15	76	≤0,25		≤8	≤1		>2	I100L	S62SSY
FR13-CNR-51423	ERR3343720	2015	Normandie	FR	64	M	Pleural fluid	838	7	11	10	1	6	8	90	3	VII	1	4	≤0,5	NEW1	15	76	≤0,25		≤8	≤1		>2	I100L	S62SSY
FR14-CNR-51534	ERR3343721	2015	Pays de la Loire	FR	85	W	Blood	166	7	11	10	1	6	1	1	2	IV	1	1	≤0,5	18	15	12	>16	erm(B)	≤8	>2	tet(M)	>2	I100L	S62SYSY
FR15-CNR-53984	ERR3343722	2016	Pays de la Loire	FR	69	M	Blood	6521	8	11	10	1	6	8	90	3	VII	2	4	1	NEW1	15	76	≤0,25		≤8	≤1		>2	I100L	S62SSY
FR16-CNR-55994	ERR3343723	2016	Picardie	FR	54	W	Pleural fluid	156	7	11	10	1	6	8	1	1	II	1	1	≤0,5	18	15	12	≤0,25		≤8	≤1		>2	I100L	S62SSY
FR17-CNR-51633	ERR3343724	2015	Provence	FR	45	ND	Blood	6521	8	11	10	1	6	8	90	3	VII	1	2	≤0,5	NEW1	15	76	≤0,25		≤8	≤1		>2	I100L	S62SSY
IT01-CNR-PN1405	ERR3343725	2016	Lazio	IT	63	W	Cerebrospinal fluid	156	7	11	10	1	6	8	1	1	III	0.5	0.5	≤0,5	NEW2	7	12	≤0,25		≤8	≤1		>2	I100L	S62SSY
IT02-CNR-PN1801	ERR3343726	2017	Marche	IT	65	M	Blood	156	7	11	10	1	6	8	1	1	II	4	4	1	18	15	12	≤0,25		≤8	≤1		>2	I100L	S62SSY
IT03-CNR-PN1881	ERR3343727	2017	Lazio	IT	71	M	Cerebrospinal fluid	156	7	11	10	1	6	8	1	1	III	0.5	0.5	1	NEW2	7	12	≤0,25		≤8	≤1		>2	I100L	S62SSY
PT01-UL-2013PN707	ERR3343728	2013	Lisboa	PT	81	M	Blood	166	7	11	10	1	6	1	1	2	IV	2	1	1	18	15	12	>16	erm(B)	≤8	>2	tet(M)	>2	I100L	S62SYSY
PT02-UL-2014V1966	ERR3343729	2014	Center	PT	82	W	Blood	166	7	11	10	1	6	1	1	2	IV	2	4	1	18	15	12	>16	erm(B)	≤8	>2	tet(M)	>2	I100L	S62SYSY
PT03-UL-2015V0668	ERR3343730	2015	Braga	PT	56	M	Blood	6521	8	11	10	1	6	8	90	3	VII	1	2	1	NEW1	15	76	≤0,25		≤8	≤1		>2	I100L	S62SSY
PT04-UL-2015V1985	ERR3343731	2015	Lisboa	PT	63	W	Cerebrospinal fluid	156	7	11	10	1	6	8	1	1	II	0.12	1	≤0,5	18	15	12	≤0,25		≤8	≤1		>2	I100L	S62SSY

## Sheet: STable_2
Supplementary Table 2. European Nucleotide Archive available genomes.
S. pneumoniae genomes downloaded on 10-29-2018 belonging to serotype 9V or 11A with ST156, ST166, ST838 or ST6521.
Accesion Number	Serotype	ST	Selection	Lineage	Capsular type
ERR028802	9V	166	Yes	2	I
ERR048198	9V	156	No	Not Included	-
ERR051800	9V	156	No	Not Included	-
ERR051805	9V	156	No	Not Included	-
ERR051808	9V	156	No	Not Included	-
ERR051810	9V	156	No	Not Included	-
ERR051816	9V	156	No	Not Included	-
ERR051817	9V	156	No	Not Included	-
ERR051818	9V	156	No	Not Included	-
ERR051819	9V	156	No	Not Included	-
ERR051820	9V	156	No	Not Included	-
ERR051822	9V	156	No	Not Included	-
ERR051825	9V	156	No	Not Included	-
ERR051826	9V	156	No	Not Included	-
ERR051831	9V	156	No	Not Included	-
ERR051834	9V	166	Yes	2	I
ERR051846	9V	156	No	Not Included	-
ERR051852	9V	156	No	Not Included	-
ERR051860	9V	156	No	Not Included	-
ERR051862	9V	156	No	Not Included	-
ERR051884	9V	156	No	Not Included	-
ERR051934	9V	156	No	Not Included	-
ERR051935	9V	156	No	Not Included	-
ERR051947	9V	156	No	Not Included	-
ERR051971	9V	156	No	Not Included	-
ERR051979	9V	156	No	Not Included	-
ERR052001	9V	156	No	Not Included	-
ERR052019	9V	156	No	Not Included	-
ERR052028	9V	156	No	Not Included	-
ERR052031	9V	156	No	Not Included	-
ERR052037	9V	156	No	Not Included	-
ERR052322	9V	156	No	Not Included	-
ERR052323	9V	156	Yes	1	I
ERR052437	9V	156	No	Not Included	-
ERR052442	9V	156	No	Not Included	-
ERR052444	9V	156	No	Not Included	-
ERR052523	9V	156	No	Not Included	-
ERR056739	9V	156	No	Not Included	-
ERR056754	9V	156	No	Not Included	-
ERR063948	9V	156	No	Not Included	-
ERR064156	9V	156	No	Not Included	-
ERR065301	9V	156	No	Not Included	-
ERR065342	9V	156	No	Not Included	-
ERR067817	9V	156	No	Not Included	-
ERR069588	9V	156	No	Not Included	-
ERR069799	9V	156	No	Not Included	-
ERR069818	9V	156	No	Not Included	-
ERR1022114	9V	156	No	Not Included	-
ERR1065540	9V	156	No	Not Included	-
ERR1066217	9V	156	No	Not Included	-
ERR1202603	9V	156	No	Not Included	-
ERR1202620	9V	156	No	Not Included	-
ERR1214447	9V	156	No	Not Included	-
ERR124320	9V	156	No	Not Included	-
ERR129053	11A	156	Yes	1	III
ERR1400494	11A	166	Yes	2	IV
ERR1422384	11A	156	Yes	1	III
ERR1422391	9V	156	No	Not Included	-
ERR1422501	9V	156	No	Not Included	-
ERR1422661	9V	156	No	Not Included	-
ERR1422674	9V	156	No	Not Included	-
ERR1438017	9V	156	No	Not Included	-
ERR1438029	9V	156	No	Not Included	-
ERR1438060	9V	156	No	Not Included	-
ERR1438070	9V	156	No	Not Included	-
ERR1438089	9V	156	No	Not Included	-
ERR1438160	9V	156	No	Not Included	-
ERR1438267	9V	156	No	Not Included	-
ERR1438271	9V	838	Yes	3	V
ERR1438278	9V	156	No	Not Included	-
ERR1438284	9V	838	Yes	3	VI
ERR1438289	9V	156	No	Not Included	-
ERR1438291	9V	156	No	Not Included	-
ERR1438304	9V	838	Yes	3	VI
ERR1438310	9V	156	No	Not Included	-
ERR1438327	9V	156	No	Not Included	-
ERR1438390	11A	6521	Yes	3	VII
ERR1438804	9V	156	No	Not Included	-
ERR1438857	9V	156	No	Not Included	-
ERR1438964	9V	156	No	Not Included	-
ERR1439040	11A	166	Yes	2	IV
ERR1439124	9V	156	No	Not Included	-
ERR1439361	9V	156	No	Not Included	-
ERR1439410	11A	6521	Yes	3	VII
ERR1439430	9V	838	Yes	3	VI
ERR1439437	9V	156	Yes	1	I
ERR1439450	9V	156	No	Not Included	-
ERR1439451	11A	166	Yes	2	IV
ERR1439453	9V	156	No	Not Included	-
ERR1439663	9V	156	No	Not Included	-
ERR1439710	9V	156	No	Not Included	-
ERR1439711	9V	156	No	Not Included	-
ERR1439813	9V	156	No	Not Included	-
ERR1439977	9V	156	No	Not Included	-
ERR1440034	9V	156	No	Not Included	-
ERR1440294	9V	156	No	Not Included	-
ERR1440295	9V	156	No	Not Included	-
ERR1440305	9V	156	No	Not Included	-
ERR1440309	9V	156	No	Not Included	-
ERR1440364	9V	838	Yes	3	VI
ERR1440606	9V	156	No	Not Included	-
ERR1440609	9V	156	No	Not Included	-
ERR1512611	9V	156	No	Not Included	-
ERR1512638	9V	156	No	Not Included	-
ERR1512764	9V	156	No	Not Included	-
ERR1516143	11A	6521	Yes	3	VII
ERR1756476	9V	156	No	Not Included	-
ERR1788247	9V	156	No	Not Included	-
ERR1788257	9V	156	No	Not Included	-
ERR1788561	9V	156	No	Not Included	-
ERR1799722	9V	156	No	Not Included	-
ERR2089380	9V	156	No	Not Included	-
ERR2089383	9V	156	No	Not Included	-
ERR2089416	9V	156	No	Not Included	-
ERR2089487	9V	156	No	Not Included	-
ERR2089708	9V	156	No	Not Included	-
ERR2089856	9V	156	No	Not Included	-
ERR2090551	9V	156	No	Not Included	-
ERR2090668	9V	156	No	Not Included	-
ERR2091027	9V	156	No	Not Included	-
ERR2091028	9V	156	No	Not Included	-
ERR2091118	9V	156	No	Not Included	-
ERR2091132	9V	156	No	Not Included	-
ERR2091234	9V	156	No	Not Included	-
ERR2305551	11A	156	Yes	1	III
ERR2351986	11A	166	Yes	2	IV
ERR2612119	11A	166	Yes	2	IV
ERR2667056	9V	156	No	Not Included	-
ERR2667400	11A	166	Yes	2	IV
ERR2667424	11A	166	Yes	2	IV
ERR2667479	11A	166	Yes	2	IV
ERR2667718	9V	156	No	Not Included	-
ERR2667789	9V	156	No	Not Included	-
ERR2668041	11A	156	Yes	1	III
ERR2668047	11A	156	Yes	1	III
ERR2680553	11A	166	Yes	2	IV
ERR2680604	11A	166	Yes	2	IV
ERR2680608	11A	166	Yes	2	IV
ERR2680671	11A	166	Yes	2	IV
ERR2680694	11A	166	Yes	2	IV
ERR2680773	11A	166	Yes	2	IV
ERR2680776	11A	166	Yes	2	IV
ERR2680777	11A	166	Yes	2	IV
ERR2680851	11A	166	Yes	2	IV
ERR2680869	11A	166	Yes	2	IV
ERR2681015	11A	166	Yes	2	IV
ERR2681048	11A	166	Yes	2	IV
ERR2681081	11A	166	Yes	2	IV
ERR2681167	11A	166	Yes	2	IV
ERR2681193	11A	166	Yes	2	IV
ERR2681204	11A	166	Yes	2	IV
ERR2681248	11A	166	Yes	2	IV
ERR2681252	11A	166	Yes	2	IV
ERR2681269	11A	166	Yes	2	IV
ERR2681282	11A	166	Yes	2	IV
ERR2681306	11A	166	Yes	2	IV
ERR2681309	11A	166	Yes	2	IV
ERR2681338	11A	166	Yes	2	IV
ERR2681396	11A	166	Yes	2	IV
ERR271771	9V	156	No	Not Included	-
ERR271782	9V	156	No	Not Included	-
ERR271802	9V	156	No	Not Included	-
ERR271803	9V	156	No	Not Included	-
ERR273536	9V	156	No	Not Included	-
ERR273551	9V	156	No	Not Included	-
ERR326463	9V	156	No	Not Included	-
ERR326489	9V	156	No	Not Included	-
ERR326535	9V	156	No	Not Included	-
ERR326575	9V	156	No	Not Included	-
ERR326585	9V	156	No	Not Included	-
ERR425390	9V	156	No	Not Included	-
ERR425393	9V	156	No	Not Included	-
ERR425395	9V	156	No	Not Included	-
ERR433501	9V	156	No	Not Included	-
ERR433521	9V	156	No	Not Included	-
ERR433576	9V	156	No	Not Included	-
ERR433609	9V	156	No	Not Included	-
ERR433676	9V	156	No	Not Included	-
ERR433976	9V	156	No	Not Included	-
ERR438965	9V	156	No	Not Included	-
ERR438968	9V	156	No	Not Included	-
ERR449162	9V	156	No	Not Included	-
ERR449174	9V	156	No	Not Included	-
ERR449259	9V	156	No	Not Included	-
ERR449856	9V	156	No	Not Included	-
ERR460190	9V	156	No	Not Included	-
ERR470362	9V	156	No	Not Included	-
ERR470396	9V	156	No	Not Included	-
ERR505529	9V	156	No	Not Included	-
ERR505538	9V	156	No	Not Included	-
ERR505626	9V	156	No	Not Included	-
ERR505817	9V	156	No	Not Included	-
ERR505820	9V	156	No	Not Included	-
ERR577890	9V	156	No	Not Included	-
ERR577939	9V	156	No	Not Included	-
ERR578014	9V	156	No	Not Included	-
ERR600082	9V	156	No	Not Included	-
ERR632928	9V	156	No	Not Included	-
ERR632986	9V	156	No	Not Included	-
ERR714486	9V	156	No	Not Included	-
ERR730749	9V	156	No	Not Included	-
ERR730885	9V	156	No	Not Included	-
ERR742356	9V	156	No	Not Included	-
ERR742365	9V	156	No	Not Included	-
ERR742481	9V	156	No	Not Included	-
ERR750926	9V	156	No	Not Included	-
ERR751157	9V	156	No	Not Included	-
ERR876479	9V	156	No	Not Included	-
ERR876526	9V	156	No	Not Included	-
ERR876550	9V	156	No	Not Included	-
ERR876725	9V	156	No	Not Included	-
ERR876765	9V	156	Yes	1	I
ERR884347	9V	156	No	Not Included	-
ERR884380	9V	156	No	Not Included	-
ERR884405	9V	156	Yes	1	I
ERR884452	9V	156	No	Not Included	-
ERR884511	9V	156	No	Not Included	-
ERR884569	9V	156	No	Not Included	-
ERR907045	9V	156	No	Not Included	-
SRR1393164	9V	156	No	Not Included	-
SRR1393217	9V	156	No	Not Included	-
SRR5011733	9V	156	No	Not Included	-
ERR2303067	9V	838	Yes	3	VI
ERR2303066	9V	838	Yes	3	VI
ERR2303065	9V	838	Yes	3	VI
ERR2303064	9V	838	Yes	3	VI
ERR2303063	9V	838	Yes	3	VI
ERR2303062	9V	838	Yes	3	VI
ERR2303061	9V	838	Yes	3	VI
ERR2303060	9V	838	Yes	3	VI
ERR2303096	9V	156	No	Not Included	-
ERR2303053	9V	156	No	Not Included	-
ERR2303058	9V	156	No	Not Included	-
ERR2303057	9V	156	No	Not Included	-
ERR2303056	9V	156	No	Not Included	-
ERR2303055	9V	156	No	Not Included	-
ERR2303054	9V	156	No	Not Included	-
ERR2303053	9V	156	No	Not Included	-

## Sheet: STable_3
Supplementary Table 3. Protein Alleles.
The table summarizes the Pbp2X, Pbp1A, Pbp2B, DHFR and DHPS protein sequences of each strain compared to the R6 reference strain. Polymorphic sites associated with β-lactam resistance are highlighted with blue.
PBP2X
Genome	Position→		1	2	3	4	5	6	7	8	9	10	11	12	13	14	15	16	17	18	19	20	21	22	23	24	25	26	27	28	29	30	31	32	33	34	35	36	37	38	39	40	41	42	43	44	45	46	47
R6	ST	Allele	M	K	W	T	K	R	V	I	R	Y	A	T	K	N	R	K	S	P	A	E	N	R	R	R	V	G	K	S	L	S	L	L	S	V	F	V	F	A	I	F	L	V	N	F	A	V	I
FR16-CNR-55994	156	18	·	·	·	·	·	·	·	·	·	·	·	·	·	·	·	·	·	·	·	·	·	·	·	·	·	·	·	·	·	·	·	·	·	·	·	·	·	·	·	·	·	·	·	·	·	·	·
IT02-CNR-PN1801	156	18	·	·	·	·	·	·	·	·	·	·	·	·	·	·	·	·	·	·	·	·	·	·	·	·	·	·	·	·	·	·	·	·	·	·	·	·	·	·	·	·	·	·	·	·	·	·	·
PT04-UL-2015V1985	156	18	·	·	·	·	·	·	·	·	·	·	·	·	·	·	·	·	·	·	·	·	·	·	·	·	·	·	·	·	·	·	·	·	·	·	·	·	·	·	·	·	·	·	·	·	·	·	·
IT01-CNR-PN1405	156	NEW2	·	·	·	·	·	·	·	·	·	·	·	·	·	·	·	·	·	·	·	·	·	·	·	·	·	·	·	·	·	·	·	·	·	·	·	·	·	·	·	·	·	·	·	·	·	·	·
IT03-CNR-PN1881	156	NEW2	·	·	·	·	·	·	·	·	·	·	·	·	·	·	·	·	·	·	·	·	·	·	·	·	·	·	·	·	·	·	·	·	·	·	·	·	·	·	·	·	·	·	·	·	·	·	·
FR04-CNR-56135	166	18	·	·	·	·	·	·	·	·	·	·	·	·	·	·	·	·	·	·	·	·	·	·	·	·	·	·	·	·	·	·	·	·	·	·	·	·	·	·	·	·	·	·	·	·	·	·	·
FR14-CNR-51534	166	18	·	·	·	·	·	·	·	·	·	·	·	·	·	·	·	·	·	·	·	·	·	·	·	·	·	·	·	·	·	·	·	·	·	·	·	·	·	·	·	·	·	·	·	·	·	·	·
PT01-UL-2013PN707	166	18	·	·	·	·	·	·	·	·	·	·	·	·	·	·	·	·	·	·	·	·	·	·	·	·	·	·	·	·	·	·	·	·	·	·	·	·	·	·	·	·	·	·	·	·	·	·	·
PT02-UL-2014V1966	166	18	·	·	·	·	·	·	·	·	·	·	·	·	·	·	·	·	·	·	·	·	·	·	·	·	·	·	·	·	·	·	·	·	·	·	·	·	·	·	·	·	·	·	·	·	·	·	·
ES01-CNR-1900	838	NEW1	·	·	·	·	·	·	·	·	·	·	·	·	·	·	·	·	·	·	·	·	·	·	·	·	·	·	·	·	·	·	·	·	·	·	·	·	·	·	·	·	·	·	·	·	·	·	·
ES09-CNR-822	838	NEW1	·	·	·	·	·	·	·	·	·	·	·	·	·	·	·	·	·	·	·	·	·	·	·	·	·	·	·	·	·	·	·	·	·	·	·	·	·	·	·	·	·	·	·	·	·	·	·
ES10-CNR-387	838	NEW1	·	·	·	·	·	·	·	·	·	·	·	·	·	·	·	·	·	·	·	·	·	·	·	·	·	·	·	·	·	·	·	·	·	·	·	·	·	·	·	·	·	·	·	·	·	·	·
ES13-CNR-2289	838	NEW1	·	·	·	·	·	·	·	·	·	·	·	·	·	·	·	·	·	·	·	·	·	·	·	·	·	·	·	·	·	·	·	·	·	·	·	·	·	·	·	·	·	·	·	·	·	·	·
ES15-CNR-2644	838	NEW1	·	·	·	·	·	·	·	·	·	·	·	·	·	·	·	·	·	·	·	·	·	·	·	·	·	·	·	·	·	·	·	·	·	·	·	·	·	·	·	·	·	·	·	·	·	·	·
ES25-HUB-12237	838	NEW1	·	·	·	·	·	·	·	·	·	·	·	·	·	·	·	·	·	·	·	·	·	·	·	·	·	·	·	·	·	·	·	·	·	·	·	·	·	·	·	·	·	·	·	·	·	·	·
ES26-HUB-12254	838	NEW1	·	·	·	·	·	·	·	·	·	·	·	·	·	·	·	·	·	·	·	·	·	·	·	·	·	·	·	·	·	·	·	·	·	·	·	·	·	·	·	·	·	·	·	·	·	·	·
ES29-HVH-735560	838	NEW1	·	·	·	·	·	·	·	·	·	·	·	·	·	·	·	·	·	·	·	·	·	·	·	·	·	·	·	·	·	·	·	·	·	·	·	·	·	·	·	·	·	·	·	·	·	·	·
ES30-HGUGM-4839	838	NEW1	·	·	·	·	·	·	·	·	·	·	·	·	·	·	·	·	·	·	·	·	·	·	·	·	·	·	·	·	·	·	·	·	·	·	·	·	·	·	·	·	·	·	·	·	·	·	·
ES36-HGUGM-4427015	838	NEW1	·	·	·	·	·	·	·	·	·	·	·	·	·	·	·	·	·	·	·	·	·	·	·	·	·	·	·	·	·	·	·	·	·	·	·	·	·	·	·	·	·	·	·	·	·	·	·
FR03-CNR-56131	838	NEW1	·	·	·	·	·	·	·	·	·	·	·	·	·	·	·	·	·	·	·	·	·	·	·	·	·	·	·	·	·	·	·	·	·	·	·	·	·	·	·	·	·	·	·	·	·	·	·
FR12-CNR-52443	838	NEW1	·	·	·	·	·	·	·	·	·	·	·	·	·	·	·	·	·	·	·	·	·	·	·	·	·	·	·	·	·	·	·	·	·	·	·	·	·	·	·	·	·	·	·	·	·	·	·
FR13-CNR-51423	838	NEW1	·	·	·	·	·	·	·	·	·	·	·	·	·	·	·	·	·	·	·	·	·	·	·	·	·	·	·	·	·	·	·	·	·	·	·	·	·	·	·	·	·	·	·	·	·	·	·
ES04-CNR-3379	6521	NEW1	·	·	·	·	·	·	·	·	·	·	·	·	·	·	·	·	·	·	·	·	·	·	·	·	·	·	·	·	·	·	·	·	·	·	·	·	·	·	·	·	·	·	·	·	·	·	·
ES05-CNR-2939	6521	NEW1	·	·	·	·	·	·	·	·	·	·	·	·	·	·	·	·	·	·	·	·	·	·	·	·	·	·	·	·	·	·	·	·	·	·	·	·	·	·	·	·	·	·	·	·	·	·	·
ES06-CNR-1926	6521	NEW1	·	·	·	·	·	·	·	·	·	·	·	·	·	·	·	·	·	·	·	·	·	·	·	·	·	·	·	·	·	·	·	·	·	·	·	·	·	·	·	·	·	·	·	·	·	·	·
ES07-CNR-1941	6521	NEW1	·	·	·	·	·	·	·	·	·	·	·	·	·	·	·	·	·	·	·	·	·	·	·	·	·	·	·	·	·	·	·	·	·	·	·	·	·	·	·	·	·	·	·	·	·	·	·
ES08-CNR-47	6521	NEW1	·	·	·	·	·	·	·	·	·	·	·	·	·	·	·	·	·	·	·	·	·	·	·	·	·	·	·	·	·	·	·	·	·	·	·	·	·	·	·	·	·	·	·	·	·	·	·
ES11-CNR-2153	6521	NEW1	·	·	·	·	·	·	·	·	·	·	·	·	·	·	·	·	·	·	·	·	·	·	·	·	·	·	·	·	·	·	·	·	·	·	·	·	·	·	·	·	·	·	·	·	·	·	·
ES12-CNR-478	6521	NEW1	·	·	·	·	·	·	·	·	·	·	·	·	·	·	·	·	·	·	·	·	·	·	·	·	·	·	·	·	·	·	·	·	·	·	·	·	·	·	·	·	·	·	·	·	·	·	·
ES14-CNR-3823	6521	NEW1	·	·	·	·	·	·	·	·	·	·	·	·	·	·	·	·	·	·	·	·	·	·	·	·	·	·	·	·	·	·	·	·	·	·	·	·	·	·	·	·	·	·	·	·	·	·	·
ES16-CNR-3281	6521	NEW1	·	·	·	·	·	·	·	·	·	·	·	·	·	·	·	·	·	·	·	·	·	·	·	·	·	·	·	·	·	·	·	·	·	·	·	·	·	·	·	·	·	·	·	·	·	·	·
ES17-HGTIP-2F	6521	NEW1	·	·	·	·	·	·	·	·	·	·	·	·	·	·	·	·	·	·	·	·	·	·	·	·	·	·	·	·	·	·	·	·	·	·	·	·	·	·	·	·	·	·	·	·	·	·	·
ES18-HGTIP-9I	6521	NEW1	·	·	·	·	·	·	·	·	·	·	·	·	·	·	·	·	·	·	·	·	·	·	·	·	·	·	·	·	·	·	·	·	·	·	·	·	·	·	·	·	·	·	·	·	·	·	·
ES19-CCSPT-1332952	6521	NEW1	·	·	·	·	·	·	·	·	·	·	·	·	·	·	·	·	·	·	·	·	·	·	·	·	·	·	·	·	·	·	·	·	·	·	·	·	·	·	·	·	·	·	·	·	·	·	·
ES20-CCSPT-1543202	6521	NEW1	·	·	·	·	·	·	·	·	·	·	·	·	·	·	·	·	·	·	·	·	·	·	·	·	·	·	·	·	·	·	·	·	·	·	·	·	·	·	·	·	·	·	·	·	·	·	·
ES21-HUB-10781	6521	NEW1	·	·	·	·	·	·	·	·	·	·	·	·	·	·	·	·	·	·	·	·	·	·	·	·	·	·	·	·	·	·	·	·	·	·	·	·	·	·	·	·	·	·	·	·	·	·	·
ES22-HUB-11316	6521	NEW1	·	·	·	·	·	·	·	·	·	·	·	·	·	·	·	·	·	·	·	·	·	·	·	·	·	·	·	·	·	·	·	·	·	·	·	·	·	·	·	·	·	·	·	·	·	·	·
ES23-HUB-11939	6521	NEW1	·	·	·	·	·	·	·	·	·	·	·	·	·	·	·	·	·	·	·	·	·	·	·	·	·	·	·	·	·	·	·	·	·	·	·	·	·	·	·	·	·	·	·	·	·	·	·
ES24-HUB-12235	6521	NEW1	·	·	·	·	·	·	·	·	·	·	·	·	·	·	·	·	·	·	·	·	·	·	·	·	·	·	·	·	·	·	·	·	·	·	·	·	·	·	·	·	·	·	·	·	·	·	·
ES27-HUB-12331	6521	NEW1	·	·	·	·	·	·	·	·	·	·	·	·	·	·	·	·	·	·	·	·	·	·	·	·	·	·	·	·	·	·	·	·	·	·	·	·	·	·	·	·	·	·	·	·	·	·	·
ES28-HUB-12585	6521	NEW1	·	·	·	·	·	·	·	·	·	·	·	·	·	·	·	·	·	·	·	·	·	·	·	·	·	·	·	·	·	·	·	·	·	·	·	·	·	·	·	·	·	·	·	·	·	·	·
ES31-HGUGM-3266	6521	NEW1	·	·	·	·	·	·	·	·	·	·	·	·	·	·	·	·	·	·	·	·	·	·	·	·	·	·	·	·	·	·	·	·	·	·	·	·	·	·	·	·	·	·	·	·	·	·	·
ES33-HGUGM-2414	6521	NEW1	·	·	·	·	·	·	·	·	·	·	·	·	·	·	·	·	·	·	·	·	·	·	·	·	·	·	·	·	·	·	·	·	·	·	·	·	·	·	·	·	·	·	·	·	·	·	·
ES34-HGUGM-3089	6521	NEW1	·	·	·	·	·	·	·	·	·	·	·	·	·	·	·	·	·	·	·	·	·	·	·	·	·	·	·	·	·	·	·	·	·	·	·	·	·	·	·	·	·	·	·	·	·	·	·
ES35-HGUGM-3668015	6521	NEW1	·	·	·	·	·	·	·	·	·	·	·	·	·	·	·	·	·	·	·	·	·	·	·	·	·	·	·	·	·	·	·	·	·	·	·	·	·	·	·	·	·	·	·	·	·	·	·
ES37-HGUGM-2012016	6521	NEW1	·	·	·	·	·	·	·	·	·	·	·	·	·	·	·	·	·	·	·	·	·	·	·	·	·	·	·	·	·	·	·	·	·	·	·	·	·	·	·	·	·	·	·	·	·	·	·
FR01-CNR-50815	6521	NEW1	·	·	·	·	·	·	·	·	·	·	·	·	·	·	·	·	·	·	·	·	·	·	·	·	·	·	·	·	·	·	·	·	·	·	·	·	·	·	·	·	·	·	·	·	·	·	·
FR02-CNR-51093	6521	NEW1	·	·	·	·	·	·	·	·	·	·	·	·	·	·	·	·	·	·	·	·	·	·	·	·	·	·	·	·	·	·	·	·	·	·	·	·	·	·	·	·	·	·	·	·	·	·	·
FR05-CNR-48882	6521	NEW1	·	·	·	·	·	·	·	·	·	·	·	·	·	·	·	·	·	·	·	·	·	·	·	·	·	·	·	·	·	·	·	·	·	·	·	·	·	·	·	·	·	·	·	·	·	·	·
FR06-CNR-51165	6521	NEW1	·	·	·	·	·	·	·	·	·	·	·	·	·	·	·	·	·	·	·	·	·	·	·	·	·	·	·	·	·	·	·	·	·	·	·	·	·	·	·	·	·	·	·	·	·	·	·
FR07-CNR-51172	6521	NEW1	·	·	·	·	·	·	·	·	·	·	·	·	·	·	·	·	·	·	·	·	·	·	·	·	·	·	·	·	·	·	·	·	·	·	·	·	·	·	·	·	·	·	·	·	·	·	·
FR08-CNR-52741	6521	NEW1	·	·	·	·	·	·	·	·	·	·	·	·	·	·	·	·	·	·	·	·	·	·	·	·	·	·	·	·	·	·	·	·	·	·	·	·	·	·	·	·	·	·	·	·	·	·	·
FR09-CNR-54106	6521	NEW1	·	·	·	·	·	·	·	·	·	·	·	·	·	·	·	·	·	·	·	·	·	·	·	·	·	·	·	·	·	·	·	·	·	·	·	·	·	·	·	·	·	·	·	·	·	·	·
FR10-CNR-54142	6521	NEW1	·	·	·	·	·	·	·	·	·	·	·	·	·	·	·	·	·	·	·	·	·	·	·	·	·	·	·	·	·	·	·	·	·	·	·	·	·	·	·	·	·	·	·	·	·	·	·
FR11-CNR-51469	6521	NEW1	·	·	·	·	·	·	·	·	·	·	·	·	·	·	·	·	·	·	·	·	·	·	·	·	·	·	·	·	·	·	·	·	·	·	·	·	·	·	·	·	·	·	·	·	·	·	·
FR15-CNR-53984	6521	NEW1	·	·	·	·	·	·	·	·	·	·	·	·	·	·	·	·	·	·	·	·	·	·	·	·	·	·	·	·	·	·	·	·	·	·	·	·	·	·	·	·	·	·	·	·	·	·	·
FR17-CNR-51633	6521	NEW1	·	·	·	·	·	·	·	·	·	·	·	·	·	·	·	·	·	·	·	·	·	·	·	·	·	·	·	·	·	·	·	·	·	·	·	·	·	·	·	·	·	·	·	·	·	·	·
PT03-UL-2015V0668	6521	NEW1	·	·	·	·	·	·	·	·	·	·	·	·	·	·	·	·	·	·	·	·	·	·	·	·	·	·	·	·	·	·	·	·	·	·	·	·	·	·	·	·	·	·	·	·	·	·	·
ES32-HGUGM-2413	DLV6521	NEW1	·	·	·	·	·	·	·	·	·	·	·	·	·	·	·	·	·	·	·	·	·	·	·	·	·	·	·	·	·	·	·	·	·	·	·	·	·	·	·	·	·	·	·	·	·	·	·
ES02-CNR-2427	SLV6521	NEW1	·	·	·	·	·	·	·	·	·	·	·	·	·	·	·	·	·	·	·	·	·	·	·	·	·	·	·	·	·	·	·	·	·	·	·	·	·	·	·	·	·	·	·	·	·	·	·
ES03-CNR-2901	SLV6521	NEW1	·	·	·	·	·	·	·	·	·	·	·	·	·	·	·	·	·	·	·	·	·	·	·	·	·	·	·	·	·	·	·	·	·	·	·	·	·	·	·	·	·	·	·	·	·	·	·
PBP1A
Genome	Position→		1	2	3	4	5	6	7	8	9	10	11	12	13	14	15	16	17	18	19	20	21	22	23	24	25	26	27	28	29	30	31	32	33	34	35	36	37	38	39	40	41	42	43	44	45	46	47
R6	ST	Allele	M	N	K	P	T	I	L	R	L	I	K	Y	L	S	I	S	F	L	S	L	V	I	A	A	I	V	L	G	G	G	V	F	F	Y	Y	V	S	K	A	P	S	L	S	E	S	K	L
FR16-CNR-55994	156	15	.	.	.	.	.	.	.	.	.	.	.	.	.	.	.	.	.	.	.	.	.	.	.	.	.	.	.	.	.	.	.	.	.	.	.	.	.	.	.	.	.	.	.	.	.	.	.
IT02-CNR-PN1801	156	15	.	.	.	.	.	.	.	.	.	.	.	.	.	.	.	.	.	.	.	.	.	.	.	.	.	.	.	.	.	.	.	.	.	.	.	.	.	.	.	.	.	.	.	.	.	.	.
PT04-UL-2015V1985	156	15	.	.	.	.	.	.	.	.	.	.	.	.	.	.	.	.	.	.	.	.	.	.	.	.	.	.	.	.	.	.	.	.	.	.	.	.	.	.	.	.	.	.	.	.	.	.	.
IT01-CNR-PN1405	156	7	.	.	.	.	.	.	.	.	.	.	.	.	.	.	.	.	.	.	.	.	.	.	.	.	.	.	.	.	.	.	.	.	.	.	.	.	.	.	.	.	.	.	.	.	.	.	.
IT03-CNR-PN1881	156	7	.	.	.	.	.	.	.	.	.	.	.	.	.	.	.	.	.	.	.	.	.	.	.	.	.	.	.	.	.	.	.	.	.	.	.	.	.	.	.	.	.	.	.	.	.	.	.
FR04-CNR-56135	166	15	.	.	.	.	.	.	.	.	.	.	.	.	.	.	.	.	.	.	.	.	.	.	.	.	.	.	.	.	.	.	.	.	.	.	.	.	.	.	.	.	.	.	.	.	.	.	.
FR14-CNR-51534	166	15	.	.	.	.	.	.	.	.	.	.	.	.	.	.	.	.	.	.	.	.	.	.	.	.	.	.	.	.	.	.	.	.	.	.	.	.	.	.	.	.	.	.	.	.	.	.	.
PT01-UL-2013PN707	166	15	.	.	.	.	.	.	.	.	.	.	.	.	.	.	.	.	.	.	.	.	.	.	.	.	.	.	.	.	.	.	.	.	.	.	.	.	.	.	.	.	.	.	.	.	.	.	.
PT02-UL-2014V1966	166	15	.	.	.	.	.	.	.	.	.	.	.	.	.	.	.	.	.	.	.	.	.	.	.	.	.	.	.	.	.	.	.	.	.	.	.	.	.	.	.	.	.	.	.	.	.	.	.
ES01-CNR-1900	838	15	.	.	.	.	.	.	.	.	.	.	.	.	.	.	.	.	.	.	.	.	.	.	.	.	.	.	.	.	.	.	.	.	.	.	.	.	.	.	.	.	.	.	.	.	.	.	.
ES09-CNR-822	838	15	.	.	.	.	.	.	.	.	.	.	.	.	.	.	.	.	.	.	.	.	.	.	.	.	.	.	.	.	.	.	.	.	.	.	.	.	.	.	.	.	.	.	.	.	.	.	.
ES10-CNR-387	838	15	.	.	.	.	.	.	.	.	.	.	.	.	.	.	.	.	.	.	.	.	.	.	.	.	.	.	.	.	.	.	.	.	.	.	.	.	.	.	.	.	.	.	.	.	.	.	.
ES13-CNR-2289	838	15	.	.	.	.	.	.	.	.	.	.	.	.	.	.	.	.	.	.	.	.	.	.	.	.	.	.	.	.	.	.	.	.	.	.	.	.	.	.	.	.	.	.	.	.	.	.	.
ES15-CNR-2644	838	15	.	.	.	.	.	.	.	.	.	.	.	.	.	.	.	.	.	.	.	.	.	.	.	.	.	.	.	.	.	.	.	.	.	.	.	.	.	.	.	.	.	.	.	.	.	.	.
ES25-HUB-12237	838	15	.	.	.	.	.	.	.	.	.	.	.	.	.	.	.	.	.	.	.	.	.	.	.	.	.	.	.	.	.	.	.	.	.	.	.	.	.	.	.	.	.	.	.	.	.	.	.
ES26-HUB-12254	838	15	.	.	.	.	.	.	.	.	.	.	.	.	.	.	.	.	.	.	.	.	.	.	.	.	.	.	.	.	.	.	.	.	.	.	.	.	.	.	.	.	.	.	.	.	.	.	.
ES29-HVH-735560	838	15	.	.	.	.	.	.	.	.	.	.	.	.	.	.	.	.	.	.	.	.	.	.	.	.	.	.	.	.	.	.	.	.	.	.	.	.	.	.	.	.	.	.	.	.	.	.	.
ES30-HGUGM-4839	838	15	.	.	.	.	.	.	.	.	.	.	.	.	.	.	.	.	.	.	.	.	.	.	.	.	.	.	.	.	.	.	.	.	.	.	.	.	.	.	.	.	.	.	.	.	.	.	.
ES36-HGUGM-4427015	838	15	.	.	.	.	.	.	.	.	.	.	.	.	.	.	.	.	.	.	.	.	.	.	.	.	.	.	.	.	.	.	.	.	.	.	.	.	.	.	.	.	.	.	.	.	.	.	.
FR03-CNR-56131	838	15	.	.	.	.	.	.	.	.	.	.	.	.	.	.	.	.	.	.	.	.	.	.	.	.	.	.	.	.	.	.	.	.	.	.	.	.	.	.	.	.	.	.	.	.	.	.	.
FR12-CNR-52443	838	15	.	.	.	.	.	.	.	.	.	.	.	.	.	.	.	.	.	.	.	.	.	.	.	.	.	.	.	.	.	.	.	.	.	.	.	.	.	.	.	.	.	.	.	.	.	.	.
FR13-CNR-51423	838	15	.	.	.	.	.	.	.	.	.	.	.	.	.	.	.	.	.	.	.	.	.	.	.	.	.	.	.	.	.	.	.	.	.	.	.	.	.	.	.	.	.	.	.	.	.	.	.
ES04-CNR-3379	6521	15	.	.	.	.	.	.	.	.	.	.	.	.	.	.	.	.	.	.	.	.	.	.	.	.	.	.	.	.	.	.	.	.	.	.	.	.	.	.	.	.	.	.	.	.	.	.	.
ES05-CNR-2939	6521	15	.	.	.	.	.	.	.	.	.	.	.	.	.	.	.	.	.	.	.	.	.	.	.	.	.	.	.	.	.	.	.	.	.	.	.	.	.	.	.	.	.	.	.	.	.	.	.
ES06-CNR-1926	6521	15	.	.	.	.	.	.	.	.	.	.	.	.	.	.	.	.	.	.	.	.	.	.	.	.	.	.	.	.	.	.	.	.	.	.	.	.	.	.	.	.	.	.	.	.	.	.	.
ES07-CNR-1941	6521	15	.	.	.	.	.	.	.	.	.	.	.	.	.	.	.	.	.	.	.	.	.	.	.	.	.	.	.	.	.	.	.	.	.	.	.	.	.	.	.	.	.	.	.	.	.	.	.
ES08-CNR-47	6521	15	.	.	.	.	.	.	.	.	.	.	.	.	.	.	.	.	.	.	.	.	.	.	.	.	.	.	.	.	.	.	.	.	.	.	.	.	.	.	.	.	.	.	.	.	.	.	.
ES11-CNR-2153	6521	15	.	.	.	.	.	.	.	.	.	.	.	.	.	.	.	.	.	.	.	.	.	.	.	.	.	.	.	.	.	.	.	.	.	.	.	.	.	.	.	.	.	.	.	.	.	.	.
ES12-CNR-478	6521	15	.	.	.	.	.	.	.	.	.	.	.	.	.	.	.	.	.	.	.	.	.	.	.	.	.	.	.	.	.	.	.	.	.	.	.	.	.	.	.	.	.	.	.	.	.	.	.
ES14-CNR-3823	6521	15	.	.	.	.	.	.	.	.	.	.	.	.	.	.	.	.	.	.	.	.	.	.	.	.	.	.	.	.	.	.	.	.	.	.	.	.	.	.	.	.	.	.	.	.	.	.	.
ES16-CNR-3281	6521	15	.	.	.	.	.	.	.	.	.	.	.	.	.	.	.	.	.	.	.	.	.	.	.	.	.	.	.	.	.	.	.	.	.	.	.	.	.	.	.	.	.	.	.	.	.	.	.
ES17-HGTIP-2F	6521	15	.	.	.	.	.	.	.	.	.	.	.	.	.	.	.	.	.	.	.	.	.	.	.	.	.	.	.	.	.	.	.	.	.	.	.	.	.	.	.	.	.	.	.	.	.	.	.
ES18-HGTIP-9I	6521	15	.	.	.	.	.	.	.	.	.	.	.	.	.	.	.	.	.	.	.	.	.	.	.	.	.	.	.	.	.	.	.	.	.	.	.	.	.	.	.	.	.	.	.	.	.	.	.
ES19-CCSPT-1332952	6521	15	.	.	.	.	.	.	.	.	.	.	.	.	.	.	.	.	.	.	.	.	.	.	.	.	.	.	.	.	.	.	.	.	.	.	.	.	.	.	.	.	.	.	.	.	.	.	.
ES20-CCSPT-1543202	6521	15	.	.	.	.	.	.	.	.	.	.	.	.	.	.	.	.	.	.	.	.	.	.	.	.	.	.	.	.	.	.	.	.	.	.	.	.	.	.	.	.	.	.	.	.	.	.	.
ES21-HUB-10781	6521	15	.	.	.	.	.	.	.	.	.	.	.	.	.	.	.	.	.	.	.	.	.	.	.	.	.	.	.	.	.	.	.	.	.	.	.	.	.	.	.	.	.	.	.	.	.	.	.
ES22-HUB-11316	6521	15	.	.	.	.	.	.	.	.	.	.	.	.	.	.	.	.	.	.	.	.	.	.	.	.	.	.	.	.	.	.	.	.	.	.	.	.	.	.	.	.	.	.	.	.	.	.	.
ES23-HUB-11939	6521	15	.	.	.	.	.	.	.	.	.	.	.	.	.	.	.	.	.	.	.	.	.	.	.	.	.	.	.	.	.	.	.	.	.	.	.	.	.	.	.	.	.	.	.	.	.	.	.
ES24-HUB-12235	6521	15	.	.	.	.	.	.	.	.	.	.	.	.	.	.	.	.	.	.	.	.	.	.	.	.	.	.	.	.	.	.	.	.	.	.	.	.	.	.	.	.	.	.	.	.	.	.	.
ES27-HUB-12331	6521	15	.	.	.	.	.	.	.	.	.	.	.	.	.	.	.	.	.	.	.	.	.	.	.	.	.	.	.	.	.	.	.	.	.	.	.	.	.	.	.	.	.	.	.	.	.	.	.
ES28-HUB-12585	6521	15	.	.	.	.	.	.	.	.	.	.	.	.	.	.	.	.	.	.	.	.	.	.	.	.	.	.	.	.	.	.	.	.	.	.	.	.	.	.	.	.	.	.	.	.	.	.	.
ES31-HGUGM-3266	6521	15	.	.	.	.	.	.	.	.	.	.	.	.	.	.	.	.	.	.	.	.	.	.	.	.	.	.	.	.	.	.	.	.	.	.	.	.	.	.	.	.	.	.	.	.	.	.	.
ES33-HGUGM-2414	6521	15	.	.	.	.	.	.	.	.	.	.	.	.	.	.	.	.	.	.	.	.	.	.	.	.	.	.	.	.	.	.	.	.	.	.	.	.	.	.	.	.	.	.	.	.	.	.	.
ES34-HGUGM-3089	6521	15	.	.	.	.	.	.	.	.	.	.	.	.	.	.	.	.	.	.	.	.	.	.	.	.	.	.	.	.	.	.	.	.	.	.	.	.	.	.	.	.	.	.	.	.	.	.	.
ES35-HGUGM-3668015	6521	15	.	.	.	.	.	.	.	.	.	.	.	.	.	.	.	.	.	.	.	.	.	.	.	.	.	.	.	.	.	.	.	.	.	.	.	.	.	.	.	.	.	.	.	.	.	.	.
ES37-HGUGM-2012016	6521	15	.	.	.	.	.	.	.	.	.	.	.	.	.	.	.	.	.	.	.	.	.	.	.	.	.	.	.	.	.	.	.	.	.	.	.	.	.	.	.	.	.	.	.	.	.	.	.
FR01-CNR-50815	6521	15	.	.	.	.	.	.	.	.	.	.	.	.	.	.	.	.	.	.	.	.	.	.	.	.	.	.	.	.	.	.	.	.	.	.	.	.	.	.	.	.	.	.	.	.	.	.	.
FR02-CNR-51093	6521	15	.	.	.	.	.	.	.	.	.	.	.	.	.	.	.	.	.	.	.	.	.	.	.	.	.	.	.	.	.	.	.	.	.	.	.	.	.	.	.	.	.	.	.	.	.	.	.
FR05-CNR-48882	6521	15	.	.	.	.	.	.	.	.	.	.	.	.	.	.	.	.	.	.	.	.	.	.	.	.	.	.	.	.	.	.	.	.	.	.	.	.	.	.	.	.	.	.	.	.	.	.	.
FR06-CNR-51165	6521	15	.	.	.	.	.	.	.	.	.	.	.	.	.	.	.	.	.	.	.	.	.	.	.	.	.	.	.	.	.	.	.	.	.	.	.	.	.	.	.	.	.	.	.	.	.	.	.
FR07-CNR-51172	6521	15	.	.	.	.	.	.	.	.	.	.	.	.	.	.	.	.	.	.	.	.	.	.	.	.	.	.	.	.	.	.	.	.	.	.	.	.	.	.	.	.	.	.	.	.	.	.	.
FR08-CNR-52741	6521	15	.	.	.	.	.	.	.	.	.	.	.	.	.	.	.	.	.	.	.	.	.	.	.	.	.	.	.	.	.	.	.	.	.	.	.	.	.	.	.	.	.	.	.	.	.	.	.
FR10-CNR-54142	6521	15	.	.	.	.	.	.	.	.	.	.	.	.	.	.	.	.	.	.	.	.	.	.	.	.	.	.	.	.	.	.	.	.	.	.	.	.	.	.	.	.	.	.	.	.	.	.	.
FR11-CNR-51469	6521	15	.	.	.	.	.	.	.	.	.	.	.	.	.	.	.	.	.	.	.	.	.	.	.	.	.	.	.	.	.	.	.	.	.	.	.	.	.	.	.	.	.	.	.	.	.	.	.
FR15-CNR-53984	6521	15	.	.	.	.	.	.	.	.	.	.	.	.	.	.	.	.	.	.	.	.	.	.	.	.	.	.	.	.	.	.	.	.	.	.	.	.	.	.	.	.	.	.	.	.	.	.	.
FR17-CNR-51633	6521	15	.	.	.	.	.	.	.	.	.	.	.	.	.	.	.	.	.	.	.	.	.	.	.	.	.	.	.	.	.	.	.	.	.	.	.	.	.	.	.	.	.	.	.	.	.	.	.
PT03-UL-2015V0668	6521	15	.	.	.	.	.	.	.	.	.	.	.	.	.	.	.	.	.	.	.	.	.	.	.	.	.	.	.	.	.	.	.	.	.	.	.	.	.	.	.	.	.	.	.	.	.	.	.
FR09-CNR-54106	6521	NEW1	.	.	.	.	.	.	.	.	.	.	.	.	.	.	.	.	.	.	.	.	.	.	.	.	.	.	.	.	.	.	.	.	.	.	.	.	.	.	.	.	.	.	.	.	.	.	.
ES32-HGUGM-2413	DLV6521	15	.	.	.	.	.	.	.	.	.	.	.	.	.	.	.	.	.	.	.	.	.	.	.	.	.	.	.	.	.	.	.	.	.	.	.	.	.	.	.	.	.	.	.	.	.	.	.
ES02-CNR-2427	SLV6521	15	.	.	.	.	.	.	.	.	.	.	.	.	.	.	.	.	.	.	.	.	.	.	.	.	.	.	.	.	.	.	.	.	.	.	.	.	.	.	.	.	.	.	.	.	.	.	.
ES03-CNR-2901	SLV6521	15	.	.	.	.	.	.	.	.	.	.	.	.	.	.	.	.	.	.	.	.	.	.	.	.	.	.	.	.	.	.	.	.	.	.	.	.	.	.	.	.	.	.	.	.	.	.	.
PBP2B
Genome	Position→		1	2	3	4	5	6	7	8	9	10	11	12	13	14	15	16	17	18	19	20	21	22	23	24	25	26	27	28	29	30	31	32	33	34	35	36	37	38	39	40	41	42	43	44	45	46	47
R6	ST	Allele	M	R	K	F	N	S	H	S	I	P	I	R	L	N	L	L	F	S	I	V	I	L	L	F	M	T	I	I	G	R	L	L	Y	M	Q	V	L	N	K	D	F	Y	E	K	K	L	A
FR16-CNR-55994	156	12	.	.	.	.	.	.	.	.	.	.	.	.	.	.	.	.	.	.	.	.	.	.	.	.	.	.	.	.	.	.	.	.	.	.	.	.	.	.	.	.	.	.	.	.	.	.	.
IT01-CNR-PN1405	156	12	.	.	.	.	.	.	.	.	.	.	.	.	.	.	.	.	.	.	.	.	.	.	.	.	.	.	.	.	.	.	.	.	.	.	.	.	.	.	.	.	.	.	.	.	.	.	.
IT02-CNR-PN1801	156	12	.	.	.	.	.	.	.	.	.	.	.	.	.	.	.	.	.	.	.	.	.	.	.	.	.	.	.	.	.	.	.	.	.	.	.	.	.	.	.	.	.	.	.	.	.	.	.
IT03-CNR-PN1881	156	12	.	.	.	.	.	.	.	.	.	.	.	.	.	.	.	.	.	.	.	.	.	.	.	.	.	.	.	.	.	.	.	.	.	.	.	.	.	.	.	.	.	.	.	.	.	.	.
PT04-UL-2015V1985	156	12	.	.	.	.	.	.	.	.	.	.	.	.	.	.	.	.	.	.	.	.	.	.	.	.	.	.	.	.	.	.	.	.	.	.	.	.	.	.	.	.	.	.	.	.	.	.	.
FR04-CNR-56135	166	12	.	.	.	.	.	.	.	.	.	.	.	.	.	.	.	.	.	.	.	.	.	.	.	.	.	.	.	.	.	.	.	.	.	.	.	.	.	.	.	.	.	.	.	.	.	.	.
FR14-CNR-51534	166	12	.	.	.	.	.	.	.	.	.	.	.	.	.	.	.	.	.	.	.	.	.	.	.	.	.	.	.	.	.	.	.	.	.	.	.	.	.	.	.	.	.	.	.	.	.	.	.
PT01-UL-2013PN707	166	12	.	.	.	.	.	.	.	.	.	.	.	.	.	.	.	.	.	.	.	.	.	.	.	.	.	.	.	.	.	.	.	.	.	.	.	.	.	.	.	.	.	.	.	.	.	.	.
PT02-UL-2014V1966	166	12	.	.	.	.	.	.	.	.	.	.	.	.	.	.	.	.	.	.	.	.	.	.	.	.	.	.	.	.	.	.	.	.	.	.	.	.	.	.	.	.	.	.	.	.	.	.	.
ES01-CNR-1900	838	76	.	.	.	.	.	.	.	.	.	.	.	.	.	.	.	.	.	.	.	.	.	.	.	.	.	.	.	.	.	.	.	.	.	.	.	.	.	.	.	.	.	.	.	.	.	.	.
ES09-CNR-822	838	76	.	.	.	.	.	.	.	.	.	.	.	.	.	.	.	.	.	.	.	.	.	.	.	.	.	.	.	.	.	.	.	.	.	.	.	.	.	.	.	.	.	.	.	.	.	.	.
ES10-CNR-387	838	76	.	.	.	.	.	.	.	.	.	.	.	.	.	.	.	.	.	.	.	.	.	.	.	.	.	.	.	.	.	.	.	.	.	.	.	.	.	.	.	.	.	.	.	.	.	.	.
ES13-CNR-2289	838	76	.	.	.	.	.	.	.	.	.	.	.	.	.	.	.	.	.	.	.	.	.	.	.	.	.	.	.	.	.	.	.	.	.	.	.	.	.	.	.	.	.	.	.	.	.	.	.
ES15-CNR-2644	838	76	.	.	.	.	.	.	.	.	.	.	.	.	.	.	.	.	.	.	.	.	.	.	.	.	.	.	.	.	.	.	.	.	.	.	.	.	.	.	.	.	.	.	.	.	.	.	.
ES25-HUB-12237	838	76	.	.	.	.	.	.	.	.	.	.	.	.	.	.	.	.	.	.	.	.	.	.	.	.	.	.	.	.	.	.	.	.	.	.	.	.	.	.	.	.	.	.	.	.	.	.	.
ES26-HUB-12254	838	76	.	.	.	.	.	.	.	.	.	.	.	.	.	.	.	.	.	.	.	.	.	.	.	.	.	.	.	.	.	.	.	.	.	.	.	.	.	.	.	.	.	.	.	.	.	.	.
ES29-HVH-735560	838	76	.	.	.	.	.	.	.	.	.	.	.	.	.	.	.	.	.	.	.	.	.	.	.	.	.	.	.	.	.	.	.	.	.	.	.	.	.	.	.	.	.	.	.	.	.	.	.
ES30-HGUGM-4839	838	76	.	.	.	.	.	.	.	.	.	.	.	.	.	.	.	.	.	.	.	.	.	.	.	.	.	.	.	.	.	.	.	.	.	.	.	.	.	.	.	.	.	.	.	.	.	.	.
ES36-HGUGM-4427015	838	76	.	.	.	.	.	.	.	.	.	.	.	.	.	.	.	.	.	.	.	.	.	.	.	.	.	.	.	.	.	.	.	.	.	.	.	.	.	.	.	.	.	.	.	.	.	.	.
FR03-CNR-56131	838	76	.	.	.	.	.	.	.	.	.	.	.	.	.	.	.	.	.	.	.	.	.	.	.	.	.	.	.	.	.	.	.	.	.	.	.	.	.	.	.	.	.	.	.	.	.	.	.
FR12-CNR-52443	838	76	.	.	.	.	.	.	.	.	.	.	.	.	.	.	.	.	.	.	.	.	.	.	.	.	.	.	.	.	.	.	.	.	.	.	.	.	.	.	.	.	.	.	.	.	.	.	.
FR13-CNR-51423	838	76	.	.	.	.	.	.	.	.	.	.	.	.	.	.	.	.	.	.	.	.	.	.	.	.	.	.	.	.	.	.	.	.	.	.	.	.	.	.	.	.	.	.	.	.	.	.	.
ES04-CNR-3379	6521	76	.	.	.	.	.	.	.	.	.	.	.	.	.	.	.	.	.	.	.	.	.	.	.	.	.	.	.	.	.	.	.	.	.	.	.	.	.	.	.	.	.	.	.	.	.	.	.
ES05-CNR-2939	6521	76	.	.	.	.	.	.	.	.	.	.	.	.	.	.	.	.	.	.	.	.	.	.	.	.	.	.	.	.	.	.	.	.	.	.	.	.	.	.	.	.	.	.	.	.	.	.	.
ES06-CNR-1926	6521	76	.	.	.	.	.	.	.	.	.	.	.	.	.	.	.	.	.	.	.	.	.	.	.	.	.	.	.	.	.	.	.	.	.	.	.	.	.	.	.	.	.	.	.	.	.	.	.
ES07-CNR-1941	6521	76	.	.	.	.	.	.	.	.	.	.	.	.	.	.	.	.	.	.	.	.	.	.	.	.	.	.	.	.	.	.	.	.	.	.	.	.	.	.	.	.	.	.	.	.	.	.	.
ES08-CNR-47	6521	76	.	.	.	.	.	.	.	.	.	.	.	.	.	.	.	.	.	.	.	.	.	.	.	.	.	.	.	.	.	.	.	.	.	.	.	.	.	.	.	.	.	.	.	.	.	.	.
ES11-CNR-2153	6521	76	.	.	.	.	.	.	.	.	.	.	.	.	.	.	.	.	.	.	.	.	.	.	.	.	.	.	.	.	.	.	.	.	.	.	.	.	.	.	.	.	.	.	.	.	.	.	.
ES12-CNR-478	6521	76	.	.	.	.	.	.	.	.	.	.	.	.	.	.	.	.	.	.	.	.	.	.	.	.	.	.	.	.	.	.	.	.	.	.	.	.	.	.	.	.	.	.	.	.	.	.	.
ES14-CNR-3823	6521	76	.	.	.	.	.	.	.	.	.	.	.	.	.	.	.	.	.	.	.	.	.	.	.	.	.	.	.	.	.	.	.	.	.	.	.	.	.	.	.	.	.	.	.	.	.	.	.
ES16-CNR-3281	6521	76	.	.	.	.	.	.	.	.	.	.	.	.	.	.	.	.	.	.	.	.	.	.	.	.	.	.	.	.	.	.	.	.	.	.	.	.	.	.	.	.	.	.	.	.	.	.	.
ES17-HGTIP-2F	6521	76	.	.	.	.	.	.	.	.	.	.	.	.	.	.	.	.	.	.	.	.	.	.	.	.	.	.	.	.	.	.	.	.	.	.	.	.	.	.	.	.	.	.	.	.	.	.	.
ES18-HGTIP-9I	6521	76	.	.	.	.	.	.	.	.	.	.	.	.	.	.	.	.	.	.	.	.	.	.	.	.	.	.	.	.	.	.	.	.	.	.	.	.	.	.	.	.	.	.	.	.	.	.	.
ES19-CCSPT-1332952	6521	76	.	.	.	.	.	.	.	.	.	.	.	.	.	.	.	.	.	.	.	.	.	.	.	.	.	.	.	.	.	.	.	.	.	.	.	.	.	.	.	.	.	.	.	.	.	.	.
ES20-CCSPT-1543202	6521	76	.	.	.	.	.	.	.	.	.	.	.	.	.	.	.	.	.	.	.	.	.	.	.	.	.	.	.	.	.	.	.	.	.	.	.	.	.	.	.	.	.	.	.	.	.	.	.
ES21-HUB-10781	6521	76	.	.	.	.	.	.	.	.	.	.	.	.	.	.	.	.	.	.	.	.	.	.	.	.	.	.	.	.	.	.	.	.	.	.	.	.	.	.	.	.	.	.	.	.	.	.	.
ES22-HUB-11316	6521	76	.	.	.	.	.	.	.	.	.	.	.	.	.	.	.	.	.	.	.	.	.	.	.	.	.	.	.	.	.	.	.	.	.	.	.	.	.	.	.	.	.	.	.	.	.	.	.
ES23-HUB-11939	6521	76	.	.	.	.	.	.	.	.	.	.	.	.	.	.	.	.	.	.	.	.	.	.	.	.	.	.	.	.	.	.	.	.	.	.	.	.	.	.	.	.	.	.	.	.	.	.	.
ES24-HUB-12235	6521	76	.	.	.	.	.	.	.	.	.	.	.	.	.	.	.	.	.	.	.	.	.	.	.	.	.	.	.	.	.	.	.	.	.	.	.	.	.	.	.	.	.	.	.	.	.	.	.
ES27-HUB-12331	6521	76	.	.	.	.	.	.	.	.	.	.	.	.	.	.	.	.	.	.	.	.	.	.	.	.	.	.	.	.	.	.	.	.	.	.	.	.	.	.	.	.	.	.	.	.	.	.	.
ES28-HUB-12585	6521	76	.	.	.	.	.	.	.	.	.	.	.	.	.	.	.	.	.	.	.	.	.	.	.	.	.	.	.	.	.	.	.	.	.	.	.	.	.	.	.	.	.	.	.	.	.	.	.
ES31-HGUGM-3266	6521	76	.	.	.	.	.	.	.	.	.	.	.	.	.	.	.	.	.	.	.	.	.	.	.	.	.	.	.	.	.	.	.	.	.	.	.	.	.	.	.	.	.	.	.	.	.	.	.
ES33-HGUGM-2414	6521	76	.	.	.	.	.	.	.	.	.	.	.	.	.	.	.	.	.	.	.	.	.	.	.	.	.	.	.	.	.	.	.	.	.	.	.	.	.	.	.	.	.	.	.	.	.	.	.
ES34-HGUGM-3089	6521	76	.	.	.	.	.	.	.	.	.	.	.	.	.	.	.	.	.	.	.	.	.	.	.	.	.	.	.	.	.	.	.	.	.	.	.	.	.	.	.	.	.	.	.	.	.	.	.
ES35-HGUGM-3668015	6521	76	.	.	.	.	.	.	.	.	.	.	.	.	.	.	.	.	.	.	.	.	.	.	.	.	.	.	.	.	.	.	.	.	.	.	.	.	.	.	.	.	.	.	.	.	.	.	.
ES37-HGUGM-2012016	6521	76	.	.	.	.	.	.	.	.	.	.	.	.	.	.	.	.	.	.	.	.	.	.	.	.	.	.	.	.	.	.	.	.	.	.	.	.	.	.	.	.	.	.	.	.	.	.	.
FR01-CNR-50815	6521	76	.	.	.	.	.	.	.	.	.	.	.	.	.	.	.	.	.	.	.	.	.	.	.	.	.	.	.	.	.	.	.	.	.	.	.	.	.	.	.	.	.	.	.	.	.	.	.
FR02-CNR-51093	6521	76	.	.	.	.	.	.	.	.	.	.	.	.	.	.	.	.	.	.	.	.	.	.	.	.	.	.	.	.	.	.	.	.	.	.	.	.	.	.	.	.	.	.	.	.	.	.	.
FR05-CNR-48882	6521	76	.	.	.	.	.	.	.	.	.	.	.	.	.	.	.	.	.	.	.	.	.	.	.	.	.	.	.	.	.	.	.	.	.	.	.	.	.	.	.	.	.	.	.	.	.	.	.
FR06-CNR-51165	6521	76	.	.	.	.	.	.	.	.	.	.	.	.	.	.	.	.	.	.	.	.	.	.	.	.	.	.	.	.	.	.	.	.	.	.	.	.	.	.	.	.	.	.	.	.	.	.	.
FR07-CNR-51172	6521	76	.	.	.	.	.	.	.	.	.	.	.	.	.	.	.	.	.	.	.	.	.	.	.	.	.	.	.	.	.	.	.	.	.	.	.	.	.	.	.	.	.	.	.	.	.	.	.
FR08-CNR-52741	6521	76	.	.	.	.	.	.	.	.	.	.	.	.	.	.	.	.	.	.	.	.	.	.	.	.	.	.	.	.	.	.	.	.	.	.	.	.	.	.	.	.	.	.	.	.	.	.	.
FR09-CNR-54106	6521	76	.	.	.	.	.	.	.	.	.	.	.	.	.	.	.	.	.	.	.	.	.	.	.	.	.	.	.	.	.	.	.	.	.	.	.	.	.	.	.	.	.	.	.	.	.	.	.
FR10-CNR-54142	6521	76	.	.	.	.	.	.	.	.	.	.	.	.	.	.	.	.	.	.	.	.	.	.	.	.	.	.	.	.	.	.	.	.	.	.	.	.	.	.	.	.	.	.	.	.	.	.	.
FR11-CNR-51469	6521	76	.	.	.	.	.	.	.	.	.	.	.	.	.	.	.	.	.	.	.	.	.	.	.	.	.	.	.	.	.	.	.	.	.	.	.	.	.	.	.	.	.	.	.	.	.	.	.
FR15-CNR-53984	6521	76	.	.	.	.	.	.	.	.	.	.	.	.	.	.	.	.	.	.	.	.	.	.	.	.	.	.	.	.	.	.	.	.	.	.	.	.	.	.	.	.	.	.	.	.	.	.	.
FR17-CNR-51633	6521	76	.	.	.	.	.	.	.	.	.	.	.	.	.	.	.	.	.	.	.	.	.	.	.	.	.	.	.	.	.	.	.	.	.	.	.	.	.	.	.	.	.	.	.	.	.	.	.
PT03-UL-2015V0668	6521	76	.	.	.	.	.	.	.	.	.	.	.	.	.	.	.	.	.	.	.	.	.	.	.	.	.	.	.	.	.	.	.	.	.	.	.	.	.	.	.	.	.	.	.	.	.	.	.
ES32-HGUGM-2413	DLV6521	76	.	.	.	.	.	.	.	.	.	.	.	.	.	.	.	.	.	.	.	.	.	.	.	.	.	.	.	.	.	.	.	.	.	.	.	.	.	.	.	.	.	.	.	.	.	.	.
ES02-CNR-2427	SLV6521	76	.	.	.	.	.	.	.	.	.	.	.	.	.	.	.	.	.	.	.	.	.	.	.	.	.	.	.	.	.	.	.	.	.	.	.	.	.	.	.	.	.	.	.	.	.	.	.
ES03-CNR-2901	SLV6521	76	.	.	.	.	.	.	.	.	.	.	.	.	.	.	.	.	.	.	.	.	.	.	.	.	.	.	.	.	.	.	.	.	.	.	.	.	.	.	.	.	.	.	.	.	.	.	.
DHFR
Genome	Position→	1	2	3	4	5	6	7	8	9	10	11	12	13	14	15	16	17	18	19	20	21	22	23	24	25	26	27	28	29	30	31	32	33	34	35	36	37	38	39	40	41	42	43	44	45	46	47	48
R6	ST	M	T	K	K	I	V	A	I	W	A	Q	D	E	E	G	L	I	G	K	E	N	R	L	P	W	H	L	P	A	E	L	Q	H	F	K	E	T	T	L	N	H	A	I	L	M	G	R	V
FR16-CNR-55994	156	·	·	·	·	·	·	·	·	·	·	·	·	·	·	·	V	·	·	·	D	·	·	·	·	·	Y	·	·	·	·	·	·	·	·	·	·	·	·	·	·	·	·	·	·	·	·	·	·
IT01-CNR-PN1405	156	·	·	·	·	·	·	·	·	·	·	·	·	·	·	·	V	·	·	·	D	·	·	·	·	·	Y	·	·	·	·	·	·	·	·	·	·	·	·	·	·	·	·	·	·	·	·	·	·
IT02-CNR-PN1801	156	·	·	·	·	·	·	·	·	·	·	·	·	·	·	·	V	·	·	·	D	·	·	·	·	·	Y	·	·	·	·	·	·	·	·	·	·	·	·	·	·	·	·	·	·	·	·	·	·
IT03-CNR-PN1881	156	·	·	·	·	·	·	·	·	·	·	·	·	·	·	·	V	·	·	·	D	·	·	·	·	·	Y	·	·	·	·	·	·	·	·	·	·	·	·	·	·	·	·	·	·	·	·	·	·
PT04-UL-2015V1985	156	·	·	·	·	·	·	·	·	·	·	·	·	·	·	·	V	·	·	·	D	·	·	·	·	·	Y	·	·	·	·	·	·	·	·	·	·	·	·	·	·	·	·	·	·	·	·	·	·
FR04-CNR-56135	166	·	·	·	·	·	·	·	·	·	·	·	·	·	·	·	V	·	·	·	D	·	·	·	·	·	Y	·	·	·	·	·	·	·	·	·	·	·	·	·	·	·	·	·	·	·	·	·	·
FR14-CNR-51534	166	·	·	·	·	·	·	·	·	·	·	·	·	·	·	·	V	·	·	·	D	·	·	·	·	·	Y	·	·	·	·	·	·	·	·	·	·	·	·	·	·	·	·	·	·	·	·	·	·
PT01-UL-2013PN707	166	·	·	·	·	·	·	·	·	·	·	·	·	·	·	·	V	·	·	·	D	·	·	·	·	·	Y	·	·	·	·	·	·	·	·	·	·	·	·	·	·	·	·	·	·	·	·	·	·
PT02-UL-2014V1966	166	·	·	·	·	·	·	·	·	·	·	·	·	·	·	·	V	·	·	·	D	·	·	·	·	·	Y	·	·	·	·	·	·	·	·	·	·	·	·	·	·	·	·	·	·	·	·	·	·
ES01-CNR-1900	838	·	·	·	·	·	·	·	·	·	·	·	·	·	·	·	V	·	·	·	D	·	·	·	·	·	Y	·	·	·	·	·	·	·	·	·	·	·	·	·	·	·	·	·	·	·	·	·	·
ES09-CNR-822	838	·	·	·	·	·	·	·	·	·	·	·	·	·	·	·	V	·	·	·	D	·	·	·	·	·	Y	·	·	·	·	·	·	·	·	·	·	·	·	·	·	·	·	·	·	·	·	·	·
ES10-CNR-387	838	·	·	·	·	·	·	·	·	·	·	·	·	·	·	·	V	·	·	·	D	·	·	·	·	·	Y	·	·	·	·	·	·	·	·	·	·	·	·	·	·	·	·	·	·	·	·	·	·
ES13-CNR-2289	838	·	·	·	·	·	·	·	·	·	·	·	·	·	·	·	V	·	·	·	D	·	·	·	·	·	Y	·	·	·	·	·	·	·	·	·	·	·	·	·	·	·	·	·	·	·	·	·	·
ES15-CNR-2644	838	·	·	·	·	·	·	·	·	·	·	·	·	·	·	·	V	·	·	·	D	·	·	·	·	·	Y	·	·	·	·	·	·	·	·	·	·	·	·	·	·	·	·	·	·	·	·	·	·
ES25-HUB-12237	838	·	·	·	·	·	·	·	·	·	·	·	·	·	·	·	V	·	·	·	D	·	·	·	·	·	Y	·	·	·	·	·	·	·	·	·	·	·	·	·	·	·	·	·	·	·	·	·	·
ES26-HUB-12254	838	·	·	·	·	·	·	·	·	·	·	·	·	·	·	·	V	·	·	·	D	·	·	·	·	·	Y	·	·	·	·	·	·	·	·	·	·	·	·	·	·	·	·	·	·	·	·	·	·
ES29-HVH-735560	838	·	·	·	·	·	·	·	·	·	·	·	·	·	·	·	V	·	·	·	D	·	·	·	·	·	Y	·	·	·	·	·	·	·	·	·	·	·	·	·	·	·	·	·	·	·	·	·	·
ES30-HGUGM-4839	838	·	·	·	·	·	·	·	·	·	·	·	·	·	·	·	V	·	·	·	D	·	·	·	·	·	Y	·	·	·	·	·	·	·	·	·	·	·	·	·	·	·	·	·	·	·	·	·	·
ES36-HGUGM-4427015	838	·	·	·	·	·	·	·	·	·	·	·	·	·	·	·	V	·	·	·	D	·	·	·	·	·	Y	·	·	·	·	·	·	·	·	·	·	·	·	·	·	·	·	·	·	·	·	·	·
FR03-CNR-56131	838	·	·	·	·	·	·	·	·	·	·	·	·	·	·	·	V	·	·	·	D	·	·	·	·	·	Y	·	·	·	·	·	·	·	·	·	·	·	·	·	·	·	·	·	·	·	·	·	·
FR12-CNR-52443	838	·	·	·	·	·	·	·	·	·	·	·	·	·	·	·	V	·	·	·	D	·	·	·	·	·	Y	·	·	·	·	·	·	·	·	·	·	·	·	·	·	·	·	·	·	·	·	·	·
FR13-CNR-51423	838	·	·	·	·	·	·	·	·	·	·	·	·	·	·	·	V	·	·	·	D	·	·	·	·	·	Y	·	·	·	·	·	·	·	·	·	·	·	·	·	·	·	·	·	·	·	·	·	·
ES04-CNR-3379	6521	·	·	·	·	·	·	·	·	·	·	·	·	·	·	·	V	·	·	·	·	·	·	·	·	·	·	·	·	·	·	·	·	·	·	·	·	·	·	·	·	·	·	·	·	·	·	·	·
ES05-CNR-2939	6521	·	·	·	·	·	·	·	·	·	·	·	·	·	·	·	V	·	·	·	·	·	·	·	·	·	·	·	·	·	·	·	·	·	·	·	·	·	·	·	·	·	·	·	·	·	·	·	·
ES06-CNR-1926	6521	·	·	·	·	·	·	·	·	·	·	·	·	·	·	·	V	·	·	·	·	·	·	·	·	·	·	·	·	·	·	·	·	·	·	·	·	·	·	·	·	·	·	·	·	·	·	·	·
ES07-CNR-1941	6521	·	·	·	·	·	·	·	·	·	·	·	·	·	·	·	V	·	·	·	·	·	·	·	·	·	·	·	·	·	·	·	·	·	·	·	·	·	·	·	·	·	·	·	·	·	·	·	·
ES08-CNR-47	6521	·	·	·	·	·	·	·	·	·	·	·	·	·	·	·	V	·	·	·	·	·	·	·	·	·	·	·	·	·	·	·	·	·	·	·	·	·	·	·	·	·	·	·	·	·	·	·	·
ES11-CNR-2153	6521	·	·	·	·	·	·	·	·	·	·	·	·	·	·	·	V	·	·	·	·	·	·	·	·	·	·	·	·	·	·	·	·	·	·	·	·	·	·	·	·	·	·	·	·	·	·	·	·
ES12-CNR-478	6521	·	·	·	·	·	·	·	·	·	·	·	·	·	·	·	V	·	·	·	·	·	·	·	·	·	·	·	·	·	·	·	·	·	·	·	·	·	·	·	·	·	·	·	·	·	·	·	·
ES14-CNR-3823	6521	·	·	·	·	·	·	·	·	·	·	·	·	·	·	·	V	·	·	·	·	·	·	·	·	·	·	·	·	·	·	·	·	·	·	·	·	·	·	·	·	·	·	·	·	·	·	·	·
ES16-CNR-3281	6521	·	·	·	·	·	·	·	·	·	·	·	·	·	·	·	V	·	·	·	·	·	·	·	·	·	·	·	·	·	·	·	·	·	·	·	·	·	·	·	·	·	·	·	·	·	·	·	·
ES17-HGTIP-2F	6521	·	·	·	·	·	·	·	·	·	·	·	·	·	·	·	V	·	·	·	·	·	·	·	·	·	·	·	·	·	·	·	·	·	·	·	·	·	·	·	·	·	·	·	·	·	·	·	·
ES18-HGTIP-9I	6521	·	·	·	·	·	·	·	·	·	·	·	·	·	·	·	V	·	·	·	·	·	·	·	·	·	·	·	·	·	·	·	·	·	·	·	·	·	·	·	·	·	·	·	·	·	·	·	·
ES19-CCSPT-1332952	6521	·	·	·	·	·	·	·	·	·	·	·	·	·	·	·	V	·	·	·	·	·	·	·	·	·	·	·	·	·	·	·	·	·	·	·	·	·	·	·	·	·	·	·	·	·	·	·	·
ES20-CCSPT-1543202	6521	·	·	·	·	·	·	·	·	·	·	·	·	·	·	·	V	·	·	·	·	·	·	·	·	·	·	·	·	·	·	·	·	·	·	·	·	·	·	·	·	·	·	·	·	·	·	·	·
ES21-HUB-10781	6521	·	·	·	·	·	·	·	·	·	·	·	·	·	·	·	V	·	·	·	·	·	·	·	·	·	·	·	·	·	·	·	·	·	·	·	·	·	·	·	·	·	·	·	·	·	·	·	·
ES22-HUB-11316	6521	·	·	·	·	·	·	·	·	·	·	·	·	·	·	·	V	·	·	·	·	·	·	·	·	·	·	·	·	·	·	·	·	·	·	·	·	·	·	·	·	·	·	·	·	·	·	·	·
ES23-HUB-11939	6521	·	·	·	·	·	·	·	·	·	·	·	·	·	·	·	V	·	·	·	·	·	·	·	·	·	·	·	·	·	·	·	·	·	·	·	·	·	·	·	·	·	·	·	·	·	·	·	·
ES24-HUB-12235	6521	·	·	·	·	·	·	·	·	·	·	·	·	·	·	·	V	·	·	·	·	·	·	·	·	·	·	·	·	·	·	·	·	·	·	·	·	·	·	·	·	·	·	·	·	·	·	·	·
ES27-HUB-12331	6521	·	·	·	·	·	·	·	·	·	·	·	·	·	·	·	V	·	·	·	·	·	·	·	·	·	·	·	·	·	·	·	·	·	·	·	·	·	·	·	·	·	·	·	·	·	·	·	·
ES28-HUB-12585	6521	·	·	·	·	·	·	·	·	·	·	·	·	·	·	·	V	·	·	·	·	·	·	·	·	·	·	·	·	·	·	·	·	·	·	·	·	·	·	·	·	·	·	·	·	·	·	·	·
ES31-HGUGM-3266	6521	·	·	·	·	·	·	·	·	·	·	·	·	·	·	·	V	·	·	·	·	·	·	·	·	·	·	·	·	·	·	·	·	·	·	·	·	·	·	·	·	·	·	·	·	·	·	·	·
ES33-HGUGM-2414	6521	·	·	·	·	·	·	·	·	·	·	·	·	·	·	·	V	·	·	·	·	·	·	·	·	·	·	·	·	·	·	·	·	·	·	·	·	·	·	·	·	·	·	·	·	·	·	·	·
ES34-HGUGM-3089	6521	·	·	·	·	·	·	·	·	·	·	·	·	·	·	·	V	·	·	·	·	·	·	·	·	·	·	·	·	·	·	·	·	·	·	·	·	·	·	·	·	·	·	·	·	·	·	·	·
ES35-HGUGM-3668015	6521	·	·	·	·	·	·	·	·	·	·	·	·	·	·	·	V	·	·	·	·	·	·	·	·	·	·	·	·	·	·	·	·	·	·	·	·	·	·	·	·	·	·	·	·	·	·	·	·
ES37-HGUGM-2012016	6521	·	·	·	·	·	·	·	·	·	·	·	·	·	·	·	V	·	·	·	·	·	·	·	·	·	·	·	·	·	·	·	·	·	·	·	·	·	·	·	·	·	·	·	·	·	·	·	·
FR01-CNR-50815	6521	·	·	·	·	·	·	·	·	·	·	·	·	·	·	·	V	·	·	·	·	·	·	·	·	·	·	·	·	·	·	·	·	·	·	·	·	·	·	·	·	·	·	·	·	·	·	·	·
FR02-CNR-51093	6521	·	·	·	·	·	·	·	·	·	·	·	·	·	·	·	V	·	·	·	·	·	·	·	·	·	·	·	·	·	·	·	·	·	·	·	·	·	·	·	·	·	·	·	·	·	·	·	·
FR05-CNR-48882	6521	·	·	·	·	·	·	·	·	·	·	·	·	·	·	·	V	·	·	·	·	·	·	·	·	·	·	·	·	·	·	·	·	·	·	·	·	·	·	·	·	·	·	·	·	·	·	·	·
FR06-CNR-51165	6521	·	·	·	·	·	·	·	·	·	·	·	·	·	·	·	V	·	·	·	·	·	·	·	·	·	·	·	·	·	·	·	·	·	·	·	·	·	·	·	·	·	·	·	·	·	·	·	·
FR07-CNR-51172	6521	·	·	·	·	·	·	·	·	·	·	·	·	·	·	·	V	F	·	·	D	·	·	·	·	·	Y	·	·	·	·	·	·	·	·	·	·	·	·	·	·	·	·	·	·	·	·	·	·
FR08-CNR-52741	6521	·	·	·	·	·	·	·	·	·	·	·	·	·	·	·	V	·	·	·	·	·	·	·	·	·	·	·	·	·	·	·	·	·	·	·	·	·	·	·	·	·	·	·	·	·	·	·	·
FR09-CNR-54106	6521	·	·	·	·	·	·	·	·	·	·	·	·	·	·	·	V	·	·	·	·	·	·	·	·	·	·	·	·	·	·	·	·	·	·	·	·	·	·	·	·	·	·	·	·	·	·	·	·
FR10-CNR-54142	6521	·	·	·	·	·	·	·	·	·	·	·	·	·	·	·	V	·	·	·	·	·	·	·	·	·	·	·	·	·	·	·	·	·	·	·	·	·	·	·	·	·	·	·	·	·	·	·	·
FR11-CNR-51469	6521	·	·	·	·	·	·	·	·	·	·	·	·	·	·	·	V	·	·	·	·	·	·	·	·	·	·	·	·	·	·	·	·	·	·	·	·	·	·	·	·	·	·	·	·	·	·	·	·
FR15-CNR-53984	6521	·	·	·	·	·	·	·	·	·	·	·	·	·	·	·	V	·	·	·	·	·	·	·	·	·	·	·	·	·	·	·	·	·	·	·	·	·	·	·	·	·	·	·	·	·	·	·	·
FR17-CNR-51633	6521	·	·	·	·	·	·	·	·	·	·	·	·	·	·	·	V	·	·	·	·	·	·	·	·	·	·	·	·	·	·	·	·	·	·	·	·	·	·	·	·	·	·	·	·	·	·	·	·
PT03-UL-2015V0668	6521	·	·	·	·	·	·	·	·	·	·	·	·	·	·	·	V	·	·	·	·	·	·	·	·	·	·	·	·	·	·	·	·	·	·	·	·	·	·	·	·	·	·	·	·	·	·	·	·
ES32-HGUGM-2413	DLV6521	·	·	·	·	·	·	·	·	·	·	·	·	·	·	·	V	·	·	·	·	·	·	·	·	·	·	·	·	·	·	·	·	·	·	·	·	·	·	·	·	·	·	·	·	·	·	·	·
ES02-CNR-2427	SLV6521	·	·	·	·	·	·	·	·	·	·	·	·	·	·	·	V	·	·	·	·	·	·	·	·	·	·	·	·	·	·	·	·	·	·	·	·	·	·	·	·	·	·	·	·	·	·	·	·
ES03-CNR-2901	SLV6521	·	·	·	·	·	·	·	·	·	·	·	·	·	·	·	V	·	·	·	·	·	·	·	·	·	·	·	·	·	·	·	·	·	·	·	·	·	·	·	·	·	·	·	·	·	·	·	·
DHPS
Genome	Position→	1	2	3	4	5	6	7	8	9	10	11	12	13	14	15	16	17	18	19	20	21	22	23	24	25	26	27	28	29	30	31	32	33	34	35	36	37	38	39	40	41	42	43	44	45	46	47	48
R6	ST	M	S	S	K	A	N	H	A	K	T	V	I	C	G	I	I	N	V	T	P	D	S	F	S	D	G	G	Q	F	F	A	L	E	Q	A	L	Q	Q	A	R	K	L	I	A	E	G	A	S
FR16-CNR-55994	156	·	·	·	·	·	·	·	·	·	·	A	·	·	·	·	·	·	·	·	·	·	·	·	·	·	·	·	·	·	·	·	·	·	·	·	·	·	·	·	·	·	·	·	·	·	·	·	·
IT01-CNR-PN1405	156	·	·	·	·	·	·	·	·	·	·	A	·	·	·	·	·	·	·	·	·	·	·	·	·	·	·	·	·	·	·	·	·	·	·	·	·	·	·	·	·	·	·	·	·	·	·	·	·
IT02-CNR-PN1801	156	·	·	·	·	·	·	·	·	·	·	A	·	·	·	·	·	·	·	·	·	·	·	·	·	·	·	·	·	·	·	·	·	·	·	·	·	·	·	·	·	·	·	·	·	·	·	·	·
IT03-CNR-PN1881	156	·	·	·	·	·	·	·	·	·	·	A	·	·	·	·	·	·	·	·	·	·	·	·	·	·	·	·	·	·	·	·	·	·	·	·	·	·	·	·	·	·	·	·	·	·	·	·	·
PT04-UL-2015V1985	156	·	·	·	·	·	·	·	·	·	·	A	·	·	·	·	·	·	·	·	·	·	·	·	·	·	·	·	·	·	·	·	·	·	·	·	·	·	·	·	·	·	·	·	·	·	·	·	·
FR04-CNR-56135	166	·	·	T	·	V	·	·	·	·	·	A	·	·	·	·	·	·	·	·	·	·	·	·	·	·	·	·	·	·	·	·	·	·	·	·	·	·	·	·	·	·	·	·	·	·	·	·	·
FR14-CNR-51534	166	·	·	T	·	V	·	·	·	·	·	A	·	·	·	·	·	·	·	·	·	·	·	·	·	·	·	·	·	·	·	·	·	·	·	·	·	·	·	·	·	·	·	·	·	·	·	·	·
PT01-UL-2013PN707	166	·	·	T	·	V	·	·	·	·	·	A	·	·	·	·	·	·	·	·	·	·	·	·	·	·	·	·	·	·	·	·	·	·	·	·	·	·	·	·	·	·	·	·	·	·	·	·	·
PT02-UL-2014V1966	166	·	·	T	·	V	·	·	·	·	·	A	·	·	·	·	·	·	·	·	·	·	·	·	·	·	·	·	·	·	·	·	·	·	·	·	·	·	·	·	·	·	·	·	·	·	·	·	·
ES01-CNR-1900	838	·	·	·	·	·	·	·	·	·	·	A	·	·	·	·	·	·	·	·	·	·	·	·	·	·	·	·	·	·	·	·	·	·	·	·	·	·	·	·	·	·	·	·	·	·	·	·	·
ES09-CNR-822	838	·	·	·	·	·	·	·	·	·	·	A	·	·	·	·	·	·	·	·	·	·	·	·	·	·	·	·	·	·	·	·	·	·	·	·	·	·	·	·	·	·	·	·	·	·	·	·	·
ES10-CNR-387	838	·	·	·	·	·	·	·	·	·	·	A	·	·	·	·	·	·	·	·	·	·	·	·	·	·	·	·	·	·	·	·	·	·	·	·	·	·	·	·	·	·	·	·	·	·	·	·	·
ES13-CNR-2289	838	·	·	·	·	·	·	·	·	·	·	A	·	·	·	·	·	·	·	·	·	·	·	·	·	·	·	·	·	·	·	·	·	·	·	·	·	·	·	·	·	·	·	·	·	·	·	·	·
ES15-CNR-2644	838	·	·	·	·	·	·	·	·	·	·	A	·	·	·	·	·	·	·	·	·	·	·	·	·	·	·	·	·	·	·	·	·	·	·	·	·	·	·	·	·	·	·	·	·	·	·	·	·
ES25-HUB-12237	838	·	·	·	·	·	·	·	·	·	·	A	·	·	·	·	·	·	·	·	·	·	·	·	·	·	·	·	·	·	·	·	·	·	·	·	·	·	·	·	·	·	·	·	·	·	·	·	·
ES26-HUB-12254	838	·	·	·	·	·	·	·	·	·	·	A	·	·	·	·	·	·	·	·	·	·	·	·	·	·	·	·	·	·	·	·	·	·	·	·	·	·	·	·	·	·	·	·	·	·	·	·	·
ES29-HVH-735560	838	·	·	·	·	·	·	·	·	·	·	A	·	·	·	·	·	·	·	·	·	·	·	·	·	·	·	·	·	·	·	·	·	·	·	·	·	·	·	·	·	·	·	·	·	·	·	·	·
ES30-HGUGM-4839	838	·	·	·	·	·	·	·	·	·	·	A	·	·	·	·	·	·	·	·	·	·	·	·	·	·	·	·	·	·	·	·	·	·	·	·	·	·	·	·	·	·	·	·	·	·	·	·	·
ES36-HGUGM-4427015	838	·	·	·	·	·	·	·	·	·	·	A	·	·	·	·	·	·	·	·	·	·	·	·	·	·	·	·	·	·	·	·	·	·	·	·	·	·	·	·	·	·	·	·	·	·	·	·	·
FR03-CNR-56131	838	·	·	·	·	·	·	·	·	·	·	A	·	·	·	·	·	·	·	·	·	·	·	·	·	·	·	·	·	·	·	·	·	·	·	·	·	·	·	·	·	·	·	·	·	·	·	·	·
FR12-CNR-52443	838	·	·	·	·	·	·	·	·	·	·	A	·	·	·	·	·	·	·	·	·	·	·	·	·	·	·	·	·	·	·	·	·	·	·	·	·	·	·	·	·	·	·	·	·	·	·	·	·
FR13-CNR-51423	838	·	·	·	·	·	·	·	·	·	·	A	·	·	·	·	·	·	·	·	·	·	·	·	·	·	·	·	·	·	·	·	·	·	·	·	·	·	·	·	·	·	·	·	·	·	·	·	·
ES04-CNR-3379	6521	·	·	·	·	·	·	·	·	·	·	A	·	·	·	·	·	·	·	·	·	·	·	·	·	·	·	·	·	·	·	·	·	·	·	·	·	·	·	·	·	·	·	·	·	·	·	·	·
ES05-CNR-2939	6521	·	·	·	·	·	·	·	·	·	·	A	·	·	·	·	·	·	·	·	·	·	·	·	·	·	·	·	·	·	·	·	·	·	·	·	·	·	·	·	·	·	·	·	·	·	·	·	·
ES06-CNR-1926	6521	·	·	·	·	·	·	·	·	·	·	A	·	·	·	·	·	·	·	·	·	·	·	·	·	·	·	·	·	·	·	·	·	·	·	·	·	·	·	·	·	·	·	·	·	·	·	·	·
ES07-CNR-1941	6521	·	·	·	·	·	·	·	·	·	·	A	·	·	·	·	·	·	·	·	·	·	·	·	·	·	·	·	·	·	·	·	·	·	·	·	·	·	·	·	·	·	·	·	·	·	·	·	·
ES08-CNR-47	6521	·	·	·	·	·	·	·	·	·	·	A	·	·	·	·	·	·	·	·	·	·	·	·	·	·	·	·	·	·	·	·	·	·	·	·	·	·	·	·	·	·	·	·	·	·	·	·	·
ES11-CNR-2153	6521	·	·	·	·	·	·	·	·	·	·	A	·	·	·	·	·	·	·	·	·	·	·	·	·	·	·	·	·	·	·	·	·	·	·	·	·	·	·	·	·	·	·	·	·	·	·	·	·
ES12-CNR-478	6521	·	·	·	·	·	·	·	·	·	·	A	·	·	·	·	·	·	·	·	·	·	·	·	·	·	·	·	·	·	·	·	·	·	·	·	·	·	·	·	·	·	·	·	·	·	·	·	·
ES14-CNR-3823	6521	·	·	·	·	·	·	·	·	·	·	A	·	·	·	·	·	·	·	·	·	·	·	·	·	·	·	·	·	·	·	·	·	·	·	·	·	·	·	·	·	·	·	·	·	·	·	·	·
ES16-CNR-3281	6521	·	·	·	·	·	·	·	·	·	·	A	·	·	·	·	·	·	·	·	·	·	·	·	·	·	·	·	·	·	·	·	·	·	·	·	·	·	·	·	·	·	·	·	·	·	·	·	·
ES17-HGTIP-2F	6521	·	·	·	·	·	·	·	·	·	·	A	·	·	·	·	·	·	·	·	·	·	·	·	·	·	·	·	·	·	·	·	·	·	·	·	·	·	·	·	·	·	·	·	·	·	·	·	·
ES18-HGTIP-9I	6521	·	·	·	·	·	·	·	·	·	·	A	·	·	·	·	·	·	·	·	·	·	·	·	·	·	·	·	·	·	·	·	·	·	·	·	·	·	·	·	·	·	·	·	·	·	·	·	·
ES19-CCSPT-1332952	6521	·	·	·	·	·	·	·	·	·	·	A	·	·	·	·	·	·	·	·	·	·	·	·	·	·	·	·	·	·	·	·	·	·	·	·	·	·	·	·	·	·	·	·	·	·	·	·	·
ES20-CCSPT-1543202	6521	·	·	·	·	·	·	·	·	·	·	A	·	·	·	·	·	·	·	·	·	·	·	·	·	·	·	·	·	·	·	·	·	·	·	·	·	·	·	·	·	·	·	·	·	·	·	·	·
ES21-HUB-10781	6521	·	·	·	·	·	·	·	·	·	·	A	·	·	·	·	·	·	·	·	·	·	·	·	·	·	·	·	·	·	·	·	·	·	·	·	·	·	·	·	·	·	·	·	·	·	·	·	·
ES22-HUB-11316	6521	·	·	·	·	·	·	·	·	·	·	A	·	·	·	·	·	·	·	·	·	·	·	·	·	·	·	·	·	·	·	·	·	·	·	·	·	·	·	·	·	·	·	·	·	·	·	·	·
ES23-HUB-11939	6521	·	·	·	·	·	·	·	·	·	·	A	·	·	·	·	·	·	·	·	·	·	·	·	·	·	·	·	·	·	·	·	·	·	·	·	·	·	·	·	·	·	·	·	·	·	·	·	·
ES24-HUB-12235	6521	·	·	·	·	·	·	·	·	·	·	A	·	·	·	·	·	·	·	·	·	·	·	·	·	·	·	·	·	·	·	·	·	·	·	·	·	·	·	·	·	·	·	·	·	·	·	·	·
ES27-HUB-12331	6521	·	·	·	·	·	·	·	·	·	·	A	·	·	·	·	·	·	·	·	·	·	·	·	·	·	·	·	·	·	·	·	·	·	·	·	·	·	·	·	·	·	·	·	·	·	·	·	·
ES28-HUB-12585	6521	·	·	·	·	·	·	·	·	·	·	A	·	·	·	·	·	·	·	·	·	·	·	·	·	·	·	·	·	·	·	·	·	·	·	·	·	·	·	·	·	·	·	·	·	·	·	·	·
ES31-HGUGM-3266	6521	·	·	·	·	·	·	·	·	·	·	A	·	·	·	·	·	·	·	·	·	·	·	·	·	·	·	·	·	·	·	·	·	·	·	·	·	·	·	·	·	·	·	·	·	·	·	·	·
ES33-HGUGM-2414	6521	·	·	·	·	·	·	·	·	·	·	A	·	·	·	·	·	·	·	·	·	·	·	·	·	·	·	·	·	·	·	·	·	·	·	·	·	·	·	·	·	·	·	·	·	·	·	·	·
ES34-HGUGM-3089	6521	·	·	·	·	·	·	·	·	·	·	A	·	·	·	·	·	·	·	·	·	·	·	·	·	·	·	·	·	·	·	·	·	·	·	·	·	·	·	·	·	·	·	·	·	·	·	·	·
ES35-HGUGM-3668015	6521	·	·	·	·	·	·	·	·	·	·	A	·	·	·	·	·	·	·	·	·	·	·	·	·	·	·	·	·	·	·	·	·	·	·	·	·	·	·	·	·	·	·	·	·	·	·	·	·
ES37-HGUGM-2012016	6521	·	·	·	·	·	·	·	·	·	·	A	·	·	·	·	·	·	·	·	·	·	·	·	·	·	·	·	·	·	·	·	·	·	·	·	·	·	·	·	·	·	·	·	·	·	·	·	·
FR01-CNR-50815	6521	·	·	·	·	·	·	·	·	·	·	A	·	·	·	·	·	·	·	·	·	·	·	·	·	·	·	·	·	·	·	·	·	·	·	·	·	·	·	·	·	·	·	·	·	·	·	·	·
FR02-CNR-51093	6521	·	·	·	·	·	·	·	·	·	·	A	·	·	·	·	·	·	·	·	·	·	·	·	·	·	·	·	·	·	·	·	·	·	·	·	·	·	·	·	·	·	·	·	·	·	·	·	·
FR05-CNR-48882	6521	·	·	·	·	·	·	·	·	·	·	A	·	·	·	·	·	·	·	·	·	·	·	·	·	·	·	·	·	·	·	·	·	·	·	·	·	·	·	·	·	·	·	·	·	·	·	·	·
FR06-CNR-51165	6521	·	·	·	·	·	·	·	·	·	·	A	·	·	·	·	·	·	·	·	·	·	·	·	·	·	·	·	·	·	·	·	·	·	·	·	·	·	·	·	·	·	·	·	·	·	·	·	·
FR07-CNR-51172	6521	·	·	·	·	·	·	·	·	·	·	A	·	·	·	·	·	·	·	·	·	·	·	·	·	·	·	·	·	·	·	·	·	·	·	·	·	·	·	·	·	·	·	·	·	·	·	·	·
FR08-CNR-52741	6521	·	·	·	·	·	·	·	·	·	·	A	·	·	·	·	·	·	·	·	·	·	·	·	·	·	·	·	·	·	·	·	·	·	·	·	·	·	·	·	·	·	·	·	·	·	·	·	·
FR09-CNR-54106	6521	·	·	·	·	·	·	·	·	·	·	A	·	·	·	·	·	·	·	·	·	·	·	·	·	·	·	·	·	·	·	·	·	·	·	·	·	·	·	·	·	·	·	·	·	·	·	·	·
FR10-CNR-54142	6521	·	·	·	·	·	·	·	·	·	·	A	·	·	·	·	·	·	·	·	·	·	·	·	·	·	·	·	·	·	·	·	·	·	·	·	·	·	·	·	·	·	·	·	·	·	·	·	·
FR11-CNR-51469	6521	·	·	·	·	·	·	·	·	·	·	A	·	·	·	·	·	·	·	·	·	·	·	·	·	·	·	·	·	·	·	·	·	·	·	·	·	·	·	·	·	·	·	·	·	·	·	·	·
FR15-CNR-53984	6521	·	·	·	·	·	·	·	·	·	·	A	·	·	·	·	·	·	·	·	·	·	·	·	·	·	·	·	·	·	·	·	·	·	·	·	·	·	·	·	·	·	·	·	·	·	·	·	·
FR17-CNR-51633	6521	·	·	·	·	·	·	·	·	·	·	A	·	·	·	·	·	·	·	·	·	·	·	·	·	·	·	·	·	·	·	·	·	·	·	·	·	·	·	·	·	·	·	·	·	·	·	·	·
PT03-UL-2015V0668	6521	·	·	·	·	·	·	·	·	·	·	A	·	·	·	·	·	·	·	·	·	·	·	·	·	·	·	·	·	·	·	·	·	·	·	·	·	·	·	·	·	·	·	·	·	·	·	·	·
ES32-HGUGM-2413	DLV6521	·	·	·	·	·	·	·	·	·	·	A	·	·	·	·	·	·	·	·	·	·	·	·	·	·	·	·	·	·	·	·	·	·	·	·	·	·	·	·	·	·	·	·	·	·	·	·	·
ES02-CNR-2427	SLV6521	·	·	·	·	·	·	·	·	·	·	A	·	·	·	·	·	·	·	·	·	·	·	·	·	·	·	·	·	·	·	·	·	·	·	·	·	·	·	·	·	·	·	·	·	·	·	·	·
ES03-CNR-2901	SLV6521	·	·	·	·	·	·	·	·	·	·	A	·	·	·	·	·	·	·	·	·	·	·	·	·	·	·	·	·	·	·	·	·	·	·	·	·	·	·	·	·	·	·	·	·	·	·	·	·
[truncated: 703 more columns]

## Sheet: STable_4
Supplementary Table 4. Amino acid sequence variation in the capsular operon.
Amino acid changes relative to the capsular operon of strain 980/60-9V for serotype 9V strains and relative to the capsular operon of strain 1813/39-11A for serotype 11A strains.
				980/60-9V
Strain	Serotype	ST	Structure	wzg	wzh	wzd	wze	wchA	wchO	wcjA	mnaA	wzy	wcjB	wzx	wcjC	wcjD	tnp	ugd	wcjE
ERR052323	9V	156	I										K81E
ERR1439437	9V	156	I										K81E
ERR876765	9V	156	I										K81E
ERR884405	9V	156	I										K81E
ERR028802	9V	166	I										K81E
ERR051834	9V	166	I										K81E
ERR1438271	9V	838	V										K81E
ERR2303060	9V	838	VI										K81E
ERR2303061	9V	838	VI										K81E
ERR2303063	9V	838	VI										K81E
ERR2303062	9V	838	VI										K81E
ERR2303064	9V	838	VI										K81E
ERR2303065	9V	838	VI										K81E
ERR2303066	9V	838	VI										K81E
ERR2303067	9V	838	VI										K81E
ERR1438284	9V	838	VI				I74V						K81E
ERR1438304	9V	838	VI										K81E						I19M
ERR1439430	9V	838	VI			K150R	T51M						K81E
ERR1440364	9V	838	VI										K81E
				1813/39-11A
Strain	Serotype	ST	Structure	wzg	wzh	wzd	wze	wchA	wchJ	wchK	wcyK	wcwC	wcrL	wzy	wcwT	wcwU	wzx	gct	wcjE
FR16-CNR-55994	11A	156	II					N154D; E155D; M257V									T99A
IT02-CNR-PN1801	11A	156	II					N154D; E155D; M257V									T99A
PT04-UL-2015V1985S	11A	156	II					N154D; E155D; M257V									T99A
ERR129053	11A	156	III									P16S
ERR1422384	11A	156	III					V211A				P16S
ERR2305551	11A	156	III									P16S
ERR2668041	11A	156	III					V211A				P16S
ERR2668047	11A	156	III					V211A				P16S
IT01-CNR-PN1405	11A	156	III	D150N								P16S
IT03-CNR-PN1881	11A	156	III
ERR1400494	11A	166	IV									Low identity 92% - Close to PMP1342
ERR1439040	11A	166	IV									Low identity 92% - Close to PMP1342
ERR1439451	11A	166	IV									Low identity 92% - Close to PMP1342
ERR2351986	11A	166	IV									Low identity 92% - Close to PMP1342
ERR2612119	11A	166	IV									Low identity 92% - Close to PMP1342
ERR2667400	11A	166	IV									Low identity 92% - Close to PMP1342
ERR2667424	11A	166	IV									Low identity 92% - Close to PMP1342
ERR2667479	11A	166	IV									Low identity 92% - Close to PMP1342
ERR2680553	11A	166	IV									Low identity 92% - Close to PMP1342
ERR2680604	11A	166	IV									Low identity 92% - Close to PMP1342
ERR2680608	11A	166	IV									Low identity 92% - Close to PMP1342
ERR2680671	11A	166	IV									Low identity 92% - Close to PMP1342
ERR2680694	11A	166	IV									Low identity 92% - Close to PMP1342
ERR2680773	11A	166	IV									Low identity 92% - Close to PMP1342
ERR2680776	11A	166	IV									Low identity 92% - Close to PMP1342
ERR2680777	11A	166	IV									Low identity 92% - Close to PMP1342
ERR2680851	11A	166	IV									Low identity 92% - Close to PMP1342
ERR2680869	11A	166	IV									Low identity 92% - Close to PMP1342
ERR2681015	11A	166	IV									Low identity 92% - Close to PMP1342
ERR2681048	11A	166	IV									Low identity 92% - Close to PMP1342
ERR2681081	11A	166	IV									Low identity 92% - Close to PMP1342
ERR2681167	11A	166	IV									Low identity 92% - Close to PMP1342
ERR2681193	11A	166	IV									Low identity 92% - Close to PMP1342
ERR2681204	11A	166	IV									Low identity 92% - Close to PMP1342
ERR2681248	11A	166	IV									Low identity 92% - Close to PMP1342
ERR2681252	11A	166	IV									Low identity 92% - Close to PMP1342
ERR2681269	11A	166	IV									Low identity 92% - Close to PMP1342
ERR2681282	11A	166	IV									Low identity 92% - Close to PMP1342
ERR2681306	11A	166	IV									Low identity 92% - Close to PMP1342
ERR2681309	11A	166	IV									Low identity 92% - Close to PMP1342
ERR2681338	11A	166	IV									Low identity 92% - Close to PMP1342
ERR2681396	11A	166	IV									Low identity 92% - Close to PMP1342
FR04-CNR-56135	11A	166	IV									Low identity 92% - Close to PMP1342
FR14-CNR-51534	11A	166	IV									Low identity 92% - Close to PMP1342
PT01-UL-2013PN707S	11A	166	IV									Low identity 92% - Close to PMP1342
PT02-UL-2014V1966S	11A	166	IV									Low identity 92% - Close to PMP1342
ES01-CNR-1900	11A	838	VII	V80L; T106A				M257V;R261W				N196D							H76Y; V182I; C185F; V193I; N196D; S234I
ES09-CNR-822	11A	838	VII	V80L; T106A				M257V;R261W				N196D							H76Y; V182I; C185F; V193I; N196D; S234I
ES10-CNR-387	11A	838	VII	V80L; T106A				M257V;R261W				N196D							H76Y; V182I; C185F; V193I; N196D; S234I
ES13-CNR-2289	11A	838	VII	V80L; T106A				M257V;R261W				N196D							H76Y; V182I; C185F; V193I; N196D; S234I
ES15-CNR-2644	11A	838	VII	V80L; T106A				M257V;R261W				N196D							H76Y; V182I; C185F; V193I; N196D; S234I
ES25-HUB-12237	11A	838	VII	V80L; T106A				M257V;R261W				N196D							H76Y; V182I; C185F; V193I; N196D; S234I
ES26-HUB-12254	11A	838	VII	V80L; T106A				M257V;R261W				N196D							H76Y; V182I; C185F; V193I; N196D; S234I
ES29-HVH-735560	11A	838	VII	V80L; T106A				M257V;R261W				N196D							Truncated
ES30-HGUGM-4839	11A	838	VII	V80L; T106A				M257V;R261W				N196D							H76Y; V182I; C185F; V193I; N196D; S234I
ES36-HGUGM-4427015	11A	838	VII	V80L; T106A				M257V;R261W				N196D							H76Y; V182I; C185F; V193I; N196D; S234I
FR03-CNR-56131	11A	838	VII	V80L; T106A				M257V;R261W				N196D							H76Y; V182I; C185F; V193I; N196D; S234I
FR12-CNR-52443	11A	838	VII	V80L; T106A				M257V;R261W				N196D							H76Y; V182I; C185F; V193I; N196D; S234I
FR13-CNR-51423	11A	838	VII	V80L; T106A				M257V;R261W				N196D							H76Y; V182I; C185F; V193I; N196D; S234I
ERR1438390	11A	6521	VII	V80L; T106A				M257V;R261W				N196D							H76Y; V182I; C185F; V193I; N196D; S234I
ERR1439410	11A	6521	VII	V80L; T106A				M257V;R261W				N196D							H76Y; V182I; C185F; V193I; N196D; S234I
ERR1516143	11A	6521	VII	V80L; T106A				M257V;R261W				N196D							H76Y; V182I; C185F; V193I; N196D; S234I
ES04-CNR-3379	11A	6521	VII	V80L; T106A				M257V;R261W				N196D							H76Y; V182I; C185F; V193I; N196D; S234I
ES05-CNR-2939	11A	6521	VII	V80L; T106A				M257V;R261W				N196D							H76Y; V182I; C185F; V193I; N196D; S234I
ES06-CNR-1926	11A	6521	VII	V80L; T106A				M257V;R261W				N196D							H76Y; H96Y; V182I; C185F; V193I; N196D; S234I
ES07-CNR-1941	11A	6521	VII	V80L; T106A				M257V;R261W				N196D							H76Y; V182I; C185F; V193I; N196D; S234I
ES08-CNR-47	11A	6521	VII	V80L; T106A				M257V;R261W				N196D							Truncated
ES11-CNR-2153	11A	6521	VII	V80L; T106A				M257V;R261W				N196D							H76Y; V182I; C185F; V193I; N196D; S234I
ES12-CNR-478	11A	6521	VII	V80L; T106A				M257V;R261W				N196D							H76Y; V182I; C185F; V193I; N196D; S234I
ES14-CNR-3823	11A	6521	VII	V80L; T106A		T49I		M257V;R261W;A319S				N196D							H76Y; V182I; C185F; V193I; N196D; S234I
ES16-CNR-3281	11A	6521	VII	V80L; T106A				M257V;R261W				N196D							H76Y; V182I; C185F; V193I; N196D; S234I
ES17-HGTIP-2F	11A	6521	VII	V80L; T106A				M257V;R261W				N196D							H76Y; V182I; C185F; V193I; N196D; S234I
ES18-HGTIP-9I	11A	6521	VII	V80L; T106A		V57A		M257V;R261W				N196D							Truncated
ES19-CCSPT-1332952	11A	6521	VII	V80L; T106A				M257V;R261W	D126Y			N196D							H76Y; V182I; C185F; V193I; N196D; S234I
ES20-CCSPT-1543202	11A	6521	VII	V80L; T106A				M257V;R261W				N196D							H76Y; V182I; C185F; V193I; N196D; S234I
ES21-HUB-10781	11A	6521	VII	V80L; T106A				M257V;R261W				N196D							H76Y; V182I; C185F; V193I; N196D; S234I
ES22-HUB-11316	11A	6521	VII	V80L; T106A				M257V;R261W				N196D							H76Y; V182I; C185F; V193I; N196D; S234I
ES23-HUB-11939	11A	6521	VII	V80L; T106A				M257V;R261W				N196D							H76Y; V182I; C185F; V193I; N196D; S234I
ES24-HUB-12235	11A	6521	VII	V80L; T106A		A105E		M257V;R261W				N196D							H76Y; V182I; C185F; V193I; N196D; S234I
ES27-HUB-12331	11A	6521	VII	V80L; T106A				M257V;R261W				N196D							H76Y; V182I; C185F; V193I; N196D; S234I
ES28-HUB-12585	11A	6521	VII	V80L; T106A				M257V;R261W				N196D							H76Y; V182I; C185F; V193I; N196D; S234I
ES31-HGUGM-3266	11A	6521	VII	V80L; T106A	T27I			M257V;R261W				N196D							Truncated
ES33-HGUGM-2414	11A	6521	VII	V80L; T106A				M257V;R261W				N196D							H76Y; V182I; C185F; V193I; N196D; S234I
ES34-HGUGM-3089	11A	6521	VII	V80L; T106A		A105E		M257V;R261W				N196D							H76Y; V182I; C185F; V193I; N196D; S234I
ES35-HGUGM-3668015	11A	6521	VII	V80L; T106A				M257V;R261W				N196D							H76Y; V182I; C185F; V193I; N196D; S234I
ES37-HGUGM-2012016	11A	6521	VII	V80L; T106A				M257V;R261W				N196D							H76Y; V182I; C185F; V193I; N196D; S234I
FR01-CNR-50815	11A	6521	VII	V80L; T106A				M257V;R261W				N196D							H76Y; V182I; C185F; V193I; N196D; S234I
FR02-CNR-51093	11A	6521	VII	V80L; T106A				M257V;R261W				N196D							Truncated
FR05-CNR-48882	11A	6521	VII	V80L; T106A				M257V;R261W				N196D							H76Y; V182I; C185F; V193I; N196D; S234I
FR06-CNR-51165	11A	6521	VII	V80L; T106A				M257V;R261W				N196D							H76Y; V182I; C185F; V193I; N196D; S234I
FR07-CNR-51172	11A	6521	VII	V80L; T106A				M257V;R261W				N196D							Truncated
FR08-CNR-52741	11A	6521	VII	V80L; T106A				M257V;R261W				N196D							H76Y; V182I; C185F; V193I; N196D; S234I;C286W
FR10-CNR-54142	11A	6521	VII	V80L; T106A				M257V;R261W				N196D							H76Y; V182I; C185F; V193I; N196D; S234I
FR11-CNR-51469	11A	6521	VII	V80L; T106A				M257V;R261W				N196D							DELETION 72-75H76Y; V182I; C185F; V193I; N196D; S234I
FR15-CNR-53984	11A	6521	VII	V80L; T106A				M257V;R261W				N196D							H76Y; V182I; C185F; V193I; N196D; S234I
FR17-CNR-51633	11A	6521	VII	V80L; T106A				M257V;R261W				N196D							H76Y; V182I; C185F; V193I; N196D; S234I
PT03-UL-2015V0668S	11A	6521	VII	V80L; T106A				M257V;R261W				N196D							H76Y; V182I; C185F; V193I; N196D; S234I
ES32-HGUGM-2413	11A	DLV6521	VII	V80L; T106A				M257V;R261W				N196D							Truncated
ES02-CNR-2427	11A	SLV6521	VII	V80L; T106A				M257V;R261W				N196D							H76Y; V182I; C185F; V193I; N196D; S234I
ES03-CNR-2901	11A	SLV6521	VII	V80L; T106A				M257V;R261W				N196D							H76Y; V182I; C185F; V193I; N196D; S234I
FR09-CNR-54106	11A	6521	VIII	V80L; T106A				M257V;R261W				N196D							H76Y; V182I; C185F; V193I; N196D; S234I

## Sheet: STable_5
Supplementary Table 5. Detailed description of the ORFs present in the recombination regions (core-genome and capsular locus).
For each recombinational region in Figure 3 the putative genes are described. For each ORF, the locus tag of the genome-like recipient as well the putative protein function is specified. An approximately coordinates of the close genome 9V-ST156 (4041STDY6836167) are indicated as well the recombinational fragment size. Capsular locus genes are marked in grey, genes where the recombination could ha…
REGION	GENE	LOCUS	REFERENCE	PUTATIVE PROTEIN	COORDINATES IN	RECOMBINATION
		TAG	GENOME	FUNCTION	4041STDY6836167	FRAGMENT SIZE (KB)
A	wzg	SPAP_RS01850	AP200	Integral membrane regulatory protein	351.464	~26 KB
	wzh	SPAP_RS01855	AP200	protein-tyrosine phosphatase
	wzd	SPAP_RS01860	AP200	capsular polysaccharide biosynthesis protein
	wze	SPAP_RS01865	AP200	tyrosine-protein kinase
	wchA	SPAP_RS01870	AP200	undecaprenylphosphate glucosephosphotransferase
	wchJ	SPAP_RS01875	AP200	putative glycosyl transferase enhancer
	wchK	SPAP_RS01880	AP200	putative glycosyl transferase
	wcyK	SPAP_RS01885	AP200	putative glycosyl transferase
	wcwC	SPAP_RS01890	AP200	putative acetyl transferase
	wcrL	SPAP_RS01895	AP200	putative glycosyl transferase
	wzy	SPAP_RS01900	AP200	oligosaccharide repeat unit polymerase
	wcwT	SPAP_RS01905	AP200	putative acetyl transferase
	wcwU	SPAP_RS01910	AP200	putative glycerol phosphotransferase
	wzx	SPAP_RS01915	AP200	flippase
	gct	SPAP_RS01920	AP200	CDP-glycerol-1-phosphate biosynthetic protein
	wcjE	SPAP_RS01925	AP200	putative acetyl transferase
	aliA	SPAP_RS01930	AP200	peptide ABC transporter substrate-binding protein
		SPAP_RS11620	AP200	hypotetical protein
		SPAP_RS01935	AP200	endo-alpha-N-acetylgalactosaminidase	378.008
	pbp1a	DQK99_RS02100	4041STDY6836167	penicillin-binding protein	378.175	2,5 KB
	recU	SPAP_RS01945	AP200	Holliday junction resolvase	380.884	~12 KB
	group_1346	SPAP_RS01950	AP200	DUF1273 domain-containing protein
	gpsB	SPAP_RS01955	AP200	cell division regulator
	rlmL	SPAP_RS01965	AP200	class I SAM-dependent RNA methyltransferase
	mapZ	SPAP_RS01970	AP200	mid-cell-anchored protein Z
	gnd	SPAP_RS01975	AP200	phosphogluconate dehydrogenase (NADP(+)-dependent
	arlR	SPAP_RS01980	AP200	DNA-binding response regulator
	lytA	SPAP_RS01985	AP200	choline-binding protein J
		SPAP_RS01990	AP200	MFS transporter
		SPAP_RS12570	AP200	lanthionine synthetase
		SPAP_RS12575	AP200	lantibiotic-modifying protein
		SPAP_RS11630	AP200	hypothetical protein
		SPAP_RS02000	AP200	transposase
	galK_1	SPAP_RS02005	AP200	mevalonate kinase	392.509
	mvaD	DQK99_RS02180	4041STDY6836167	diphosphomevalonate decarboxylase	392.491	~1 KB
		-	-	phosphomevalonate kinase	393.988	~1 KB
	fni	SPAP_RS02020	AP200	type 2 isopentenyl-diphosphate Delta-isomerase	393.972	~4,5 KB
		SPAP_RS02025	AP200	transporter
	liaS	SPAP_RS02030	AP200	sensor histidine kinase
	liaR	SPAP_RS02035	AP200	DNA-binding response regulator
		SPAP_RS02045	AP200	DNA alkylation repair protein	398.315
		DQK99_RS02230	4041STDY6836167	serine protease	398.599	~4 KB
		DQK99_RS02235	4041STDY6836167	isopentenyl pyrophosphate isomerase
		DQK99_RS02240	4041STDY6836167	trigger factor	402.542
		SPAP_RS02070	AP200	ATP-dependent RecD-like DNA helicase	402.543	~0,5 KB
B	alsT	SPAP_RS02100	AP200	sodium:alanine symporter family protein	409.121	~4 KB
		SPAP_RS02105	AP200	carboxymuconolactone decarboxylase family protein
	glnA	SPAP_RS02110	AP200	C4-dicarboxylate ABC transporter
	serS	SPAP_RS02115	AP200	serine--tRNA ligase	413.516
C		SPAP_RS04615	AP200	DUF4300 domain-containing protein	855.807	~1,5 KB
D	atpC	SPAP_RS07535	AP200	ATP synthase epsilon chain	1,369,488	~1,5 KB
	atpD	SPAP_RS07540	AP200	ATP synthase subunit beta	1,371,324
1	pulA	spnnt_RS01380	NT_110_58_2	pullulanase	228.646	~1,5 KB
2	trmL	spnnt_RS02255	NT_110_58_2	tRNA (cytidine(34)-2'-O)-methyltransferase	486.418	~5 KB
	ribU	spnnt_RS02260	NT_110_58_2	ECF transporter S component
		spnnt_RS02265	NT_110_58_2	phosphatase PAP2 family protein CDS
	parB	spnnt_RS02270	NT_110_58_2	chromosome partitioning protein
	rpoE	spnnt_RS02280	NT_110_58_2	DNA-directed RNA polymerase subunit delta
	pyrG	spnnt_RS02285	NT_110_58_2	CTP synthase	492.158
3	mta	spnnt_RS02865	NT_110_58_2	peptidase	600.392	~3 KB
	urvC	spnnt_RS02870	NT_110_58_2	excinuclease ABC subunit
		spnnt_RS02875	NT_110_58_2	metallophosphoesterase	603,800
4		spnnt_RS03550	NT_110_58_2	L-lactate oxidase	686.477	~2,5 KB
	tenA	spnnt_RS03555	NT_110_58_2	TenA family protein
	thiM_1	spnnt_RS03560	NT_110_58_2	hydroxyethylthiazole kinase	689.861
5	dnaE	spnnt_RS07170	NT_110_58_2	DNA polymerase III subunit alpha	849.336	~10 KB
	pflkA	spnnt_RS07165	NT_110_58_2	ATP-dependent 6-phosphofructokinase
	pyk	spnnt_RS07160	NT_110_58_2	pyruvate kinase
		spnnt_RS07145	NT_110_58_2	DUF4300 family protein
		spnnt_RS07130	NT_110_58_2	hypthetica protein
		spnnt_RS07125	NT_110_58_2	alpha/beta hydrolase	859.416
6	galk_2	spnnt_RS04555	NT_110_58_2	prephenate dehydrogenase	1,257,070	~7 KB
	aroC	spnnt_RS04550	NT_110_58_2	chorismate synthase
	aroB	spnnt_RS04545	NT_110_58_2	3-dehydroquinate synthase
	aroE	spnnt_RS04540	NT_110_58_2	shikimate dehydrogenase (NADP+)
	aroD	spnnt_RS04535	NT_110_58_2	type I 3-dehydroquinate dehydratase
	rlmI	spnnt_RS04530	NT_110_58_2	class I SAM-dependent rRNA methyltransferase
		spnnt_RS04520	NT_110_58_2	hypothetical protein	1,265,445
7	yvcJ	spnnt_RS08320	NT_110_58_2	RNase adapter RapZ	1,467,060	~5 KB
	yabJ	spnnt_RS08325	NT_110_58_2	RidA family protein
	engB	spnnt_RS08330	NT_110_58_2	YihA family ribosome biogenesis GTP-binding protein
	clpX	spnnt_RS08335	NT_110_58_2	ATP-dependent Clp protease ATP-binding
		spnnt_RS08340	NT_110_58_2	hypothetical protein
	dhfR	spnnt_RS08345	NT_110_58_2	dihydrofolate reductase
	dps	spnnt_RS08350	NT_110_58_2	DNA starvation/stationary phase protection protein
	lytB_1	spnnt_RS08355	NT_110_58_2	1,4-beta-N-acetylmuramidase	1,472,064
			4041STDY6836167			~7 KB
	codY	spnnt_RS08405	NT_110_58_2	GTP-sensing pleiotropic transcriptional regulator	1,480,288	~4 KB
	cshA	spnnt_RS08410	NT_110_58_2	DEAD/DEAH box helicase
	yhjX	spnnt_RS08415	NT_110_58_2	MFS transporter	1,484,339
		Capsular locus
		Genes where recombination could have been ocurred
		Related sequence to 9V-ST156 inside recombinational region
		Different sequence inside recombinational region
